# Supplementary material for: Understanding human papillomavirus vaccine response and efficacy in people living with HIV: A systematic mixed studies review and meta-analysis
Source: PLOS Glob Public Health. 2024 Dec 20;4(12):e0003931. doi: 10.1371/journal.pgph.0003931 (PMC11661617; doi:10.1371/journal.pgph.0003931)
Supplement: S1 Table — (XLSX) [file pgph.0003931.s003.xlsx]

## Sheet: Sheet1
Search Strategy
Database	Query	Records retrieved	Records retrieved
		17th September 2020	24th September 2023
Embase	('human immunodeficiency virus'/exp OR 'aids virus':ab,ti,kw OR 'hiv':ab,ti,kw OR 'human immunodeficiency virus*':ab,ti,kw OR 'acquired immunodeficiency syndrome virus*':ab,ti,kw) AND ('wart virus vaccine'/exp OR 'papillomavirus vaccine*':ab,ti,kw OR 'hpv vaccine*':ab,ti,kw OR 'human papilloma virus vaccine*':ab,ti,kw OR 'human papillomavirus vaccine*':ab,ti,kw) AND ('clinical trial'/exp OR 'clin…	288	90
