# Supplementary material for: Understanding human papillomavirus vaccine response and efficacy in people living with HIV: A systematic mixed studies review and meta-analysis
Source: PLOS Glob Public Health. 2024 Dec 20;4(12):e0003931. doi: 10.1371/journal.pgph.0003931 (PMC11661617; doi:10.1371/journal.pgph.0003931)
Supplement: S2 Table — (XLSX) [file pgph.0003931.s004.xlsx]

## Sheet: Sheet1
	First author, year	Sample size	Mean	%HIV+	Intervention	Comparator	Immunogenicity beyond 7 months	Seroconversion results	Geometric mean titer results	Other findings and reports
			/Median age
	A.
	Denny, 2013	N = 150	Mean 22	0.8	2vHPV	Placebo	ü	Seropositivity trends: - month 1: 85.4% HPV16 and 64.3% HPV18.	Peaked at month 7. Higher anti-HPV16 antibody GMT across all treatment groups and time points.	No observable effect of baseline CD4+ t-cell count or viral load on antibody response in HIV+ women. *Study excluded women with viral load >400 copies/mm3
				(120/150)				Month 7: 100% HPV16 and 100% HPV 18.
						compared HIV positive to HIV negative women who all received vaccine		Month 12: 100% HPV16 and 100% HPV18.
								Women seropositive to HPV16/18 after second dose maintained seropositivity at month 7. Higher vaccine induced response than in natural infection.
	Faust, 2016	N = 91	Mean 46	1	4vHPV or 2vHPV	compared 2 types of HPV vaccines	ü	4vHPV: 95-100% seroconversion for HPV 6, 11, 16 and 73% for HPV 18 at month 12.	Reported statistically insignificant higher HPV16 specific antibodies for women receiving 2vHPV than 4vHPV.	Cross-reactive antibodies detected post vaccination, higher in females than males (p<0.05) for HPV31/35/56/58
						seroconversion at month 12		2vHPV: 100% seroconversion for HPV 16 and 18 at month 12.
	Folschweiller, 2020	N = 546	Mean 20	0.47	4vHPV or 2vHPV	compared 2 types of HPV vaccines for HIV+ and HIV- women	ü	HPV-16: ~100% of women seroconversion at month 7; >96% at month 24	Anti-HPV-16 and anti-HPV-18 PBNA titers were 2.74-fold and 7.44-fold higher (p<0.0001), with AS04-HPV-16/18 compared to 4vHPV for WLWH at month 7	Antibody responses higher in women with maternally transmitted versus sexually transmitted HIV
				(257/546)				HPV-18: >=97% at month 7, 68.4% for 4vHPV & 97.8% of 2vHPV at month 18
	Hidalgo-Tenorio, 2017	N = 129	Mean 37.9	1	4vHPV	placebo	x	At month seven, 76% of those vaccinated had antibodies to HPV vs. 30.2% of those who received placebo (p = 0.0001).	Not reported	Protective factors against HPV genotypes in the anal mucosa included:
								No record of baseline HPV antibody status.		older age (without HR-HPV: 42.1 years vs. with HR-HPV 36.3, p = 0.02); duration of ART (without HR-HPV: 60.5 months vs. 28 months; p = 0.008); and months since HIV diagnosis (without HR-HPV: 74 vs. 54; p = 0.02).
										Early onset of sexual activity and viral load >=200 copies/mL were predictors of high-risk HPV in the anal mucosa.
	Hidalgo-Tenorio, 2021	N=129	Mean 38.8	1	4vHPV	placebo	ü	Not specified by HPV types.	Not reported.	None
								Antibodies against 4vHPV vaccine genotypes were detected in 76.9%
								vaccine group vs. 30.2% of the placebo group at 7 months (p < 0.0001), in 68.1% vs. 26.5% at 12 months (p < 0.0001), in 75% vs. 32.5% at
								24 months.
	Levin, 2010	N = 126	Mean 10	1	4vHPV	Placebo	x	Seroconversion in the vaccine group was 99%. All three participants who failed to seroconvert to HPV18 were in group 1. Seroconversion in the placebo group was 4% for HPV16 and <1% for other type-specific HPV.	GMTs achieved were >27 to >262-fold higher than the seropositivity cutoff. * Seropositivity was defined as an anti-HPV titer ≥20, 16, 20, and 24 mMU/mL, for HPV types 6, 11, 16, and 18, respectively.	Higher antibody levels were associated with lower CD8% and viral load <500 copies ((P = 0.01-0.04)
						Three groups: group 1: CD4% nadir < 15 and CD4% ≥ 15 at screening; group 2: CD4% nadir ≥ 15 and CD4% between ≥15 and <25 at screening; and group 3: CD4% nadir ≥ 25 and CD4% ≥ 25 at screening.
	Munk-Madsen, 2018	N = 30	Median	1	4vHPV or 2vHPV	compared 2 types of HPV vaccines	ü	Seroconversion not reported	Positive correlation between anti-HPV16 antibody titers at baseline and HPV16 L1 T cell frequencies (IFNγ+) at month 12 (tau β = 0.291; p = 0.040) and anti-HPV18 antibody titers at month 7 and HPV18 T cell frequencies (INFγ+) at baseline (tau β = 0.340; p = 0.028)	T cell frequencies increase significantly after vaccination of people living with HIV suggestive of vaccine-induced CD4 T cellular memory
			[2vHPV 46 (34.0, 60.0); 4vHPV 45 (38.0, 53.0)
	Toft & Storgaard et al., 2014	N = 92	Median [2vHPV = 47 (IQR: 38.6 – 54.2).	1	4vHPV or 2vHPV	compared 2 types of HPV vaccines: 2vHPV vs. 4vHPV	ü	Seroconversion not reported	Higher anti-Higher HPV18 GMT in the 2vHPV vaccine group compared with the 4vHPV vaccine group at months 7 and 12. HPV18 GMT ratio was 4.31 at 7 months (95% CI, 2.21–8.40) and 4.15 at 12 months (95% CI, 1.95–8.84).	Overall higher titers induced in women who received 2vHPV vs 4vHPV vaccine. Higher antibody titers in women compared to men among 2vHPV vaccine recipients. No sex-specific differences in the 4vHPV group.
			4vHPV=44.5 (IQR: 38.2 – 51.9)]						Titers for HPV genotypes peaked at month 7.
	Toft & Tolstrup et al, 2014	N = 91	Median [2vHPV = 47 (IQR:38.6 – 54.2).	1	4vHPV or 2vHPV	compared 2 types of HPV vaccines	ü	HPV vaccines induced anti-HPV31/33/45 neutralizing antibodies in participants who were seronegative and HPV DNA negative at baseline. Trends towards slightly higher seropositivity rates in women vs men for HPV 31/33/45 that were not statistically significant.	Vaccine induced antibody titers for HPV31/33/45 peaked at month 7.	Anti-HPV-31 and -33 antibody titers were higher among women compared with men at 7 and 12 months.
			4vHPV=44.5 (IQR: 38.2 – 51.9)]						Month 7 GMT were 1.94 (95% CI: 1.07–3.52) higher for 2vhPV vs 4vHPV. No difference in month 12 GMT ratios.
	Weinberg, 2012	N = 126	Mean 10 (SD: 1.3; Range: 7 to 12)	1	4vHPV	Treatment	ü	4 weeks after 3rd dose: 100% seropositivity for HPV6/11/18 in both treatment groups. Seropositivity to HPV18 was 97% in immediate treatment group and 100% in treatment deferred group.	A decrease in titers in the first 18 months for all genotypes (2.2-fold to 6.3-fold). Between month 18 and month 24, there was a 1.0 to 1.1 -fold decrease in titers.	Four weeks after the third 4vHPV dose, 67% of vaccinees seroconverted to HPV31; 69% and 39% of developed mucosal HPV16 and 18 IgG antibodies, respectively; and 60% and 52% of developed cytotoxic T lymphocytes for HPV16 and 31, respectively
						deferred vaccine group (who later received standard regimen).		18 months after 3rd dose: seropositivity in immediate treatment group for HPV6,11,18, and 18 was 94%, 97%, 99%, 76%, and respectively.
						Immediate treatment group received a fourth dose at week 96 (72 weeks after 3rd dose).		4 weeks after 4th dose: 100% seropositivity to HPV6/11/16, and 96% for HPV18.
	Weinberg, 2018	N = 97	Median 12	1	4vHPV	Treatment	ü	Seroconversion not reported	Not reported	4HPV vaccine generated IgG memory B-cell and T-cell responses to HPV16/18 that were detected up to 5 years after the last dose.
						deferred vaccine group (who later received standard regimen).				Decrease in B-cell memory response between 2 to 5 years after 3rd dose; no difference between treatment groups. Higher IL2and IFNγ T-cell responses for HPV16 at most time points.
						Immediate treatment group received a fourth dose at week 96 (72 weeks after 3rd dose).
	Wilkin, 2018	N = 575	Median 47	1	4vHPV	placebo	x	Baseline seropositivity: HPV16 – 47% in both treatment and placebo groups. HPV18 – 31% in treatment group and 33% in baseline group.	Not reported	None
			(IQR:40, 52)					Seropositivity at week 28: 99.6% for HPV16 and 97.4% for HPV18. No change in placebo group.
	B. non-randomized and open label clinical trials
	Boey, 2021	N=271	Median age = 42 years (Range: 18 to 55)	0.37	9vHPV	PWH and SOT recipients	x	All PWH seroconverted to for all HPV types (6,11,16,18,31,33,45,52,58) at month 7.	PWH: GMT ranged from 180 mMU/mL (HPV45) to 2589 mMU/mL (HPV16).	PWH and SOT recipients who were seropositive at baseline had higher titer levels at month 7 compared to those who were seronegative at baseline. GMT were 1.2- to 2.6-fold higher in PWH and 3.0- to 12.5-fold higher in SOT recipients who were seropositive at baseline.
								Seroconversion at month for SOT recipients ranged from 46% for HPV45 to 72& for HPV58.	SOT recipients: GMT ranged from 17 mMU/mL (HPV45) to 170 mMU/L (HPV16).
										Seroconversion for HPV6 decreased in women in the SOT with a higher body mass index.
	Brophy, 2018	N = 35	Median 11.3 (Range: 9-13).	1	4vHPV	Historic arm of HIV- girls	ü	Month 7: All HIV+ girls seronegative at baseline seroconverted.	GMT were significantly lower in HIV+ girls compared to HIV- girls at month 7 and month 12.	In HIV+ girls, GMT for each HPV type were approximately 2- to 3-fold higher at month 7 and 2- to 6-fold higher at month 24 in those with a suppressed HIV viral load at the time of initial vaccination compared to those without viral suppression.
								Month 24: 100% seropositivity to HPV16. Seropositivity declined to 88.5%, 84.6% and 72.0% for serotypes 6, 11 and 18, respectively.
	Cespedes, 2018	N = 315	Median 36	1	4vHPV	CD4 strata (>350, 200-350 and <200)	ü	Among participants who seroconverted to HPV16 at week 28, 95% (CD4 =<200), 88% (CD4 >200 to 350), and 86% (CD4>350) had sustained seropositivity at week 72. Results were similar for HPV6 & 11, and lower for HPV18.	Decreased across all CD4 cell strata from week 28 to week 72. The most noticeable decrease in GMT was with HPV16	Most prevalent oncogenic, non-vaccine type anal HPV detected were HPV types 35, 51, 58, and 31
	Fontes, 2016	N = 24	Mean 30.4	79% (19/24)	2vHPV	compared HIV positive men (CD4<500 cells/mm3 and CD4>=500 cells/mm3) to an HIV negative control group n=5	x	100% of HIV- participants seroconverted. Participants with CD4 < 500 and CD4 >=500 had seroconversion of 88.8% and	Not reported	None
								90%, respectively.
	Giacomet, 2014	N = 92	Mean 20	0.5	4vHPV	compared HIV positive group to sex and age-matched HIV-negative controls	ü	The seroconversion one-month post the third dose was 85% (95% CI: 075% to 95%) in the HIV+ group and 91% (95% CI: 83% to 99%) in the HIV- group	For all groups, IgG titers were lowest at month 1, peaked at month 7, then started declining. The	94% of HIV+ participants had suppressed HIV-RNA and most remained virally suppressed during the study.
				(46/92)					mean difference of anti-HPV IgG titer between the two groups was −2.2 (−6.0 to 1.5), 1.0 (−9.7 to 11.6), −5.8 (−16.2 to 4.6), −2.6 (−8.6 to 3.4) and −5.8 (−12.5 to 0.9) μg/ml at 1, 3, 7, 12, and 18 months respectively.	Participants had CD4+ cell count >350 cell/mm3 and remained stable during the study.
	Kahn, 2013	N = 99	Mean 21.4	1	4vHPV	comparing ART group to non-ART group of WLWHIV.	ü	Week 28: - Seroconversion was 100% for all 4vHPV types in the ART group. Seroconversion to HPV18 was 92.3% in the non-ART group.	GMT for all 4 HPV genotypes 4 weeks post 3rd dose were twice as high in the ART group than the non-ART group.	Higher seroconversion rates for those with viral load <400 vs. >=400. GMT at 4 weeks after third dose were higher for all 4 vaccine types in those with RNA <400 vs. >=400.
						Also compared results to a historical comparison group of HIV- women of the same age range.		Week 48: - In the ART group, seroconversion was 100% for HPV6/11/16, and 86.7% for HPV18. In the non-ART group seroconversion to HPV18 declined to 67.6%, and there was no decline for HPV6/11/16.	GMT peaked at week 28 for all 4 HPV types. There was significant decline in GMTs at week 48 for all 4 vaccine types among participants in both the ART and non-ART group (P ≤ .0005)
										Among those in the ART group, there was no statistically significant difference in GMT and seroconversion rates compared to the historical group of HIV- women.
	Kojic, 2014	N = 319	Median 36	1	4vHPV	stratified participants into 3 groups according to CD4 count A) >350, B) 201-350 and C) <200	x	Week 28 values:	GMT were highest for HPV type 16 across all strata and lowest for type 18. GMT reduced with lower CD4+ cell counts.	Age was not a significant predictor of immunogenicity.
								HPV types 6, 11, & 16: >96% seroconversion for Stratum A and B. >84% for stratum C.		Viral load of <400 copies/mL was significantly associated with higher seroconversion for HPV types 11, 16, and 18 (P ≤ 0.01). The effect was most notable with HPV type 18.
								HPV type 18: 91% seroconversion in A, 84.5% in B, and 75.4% in C.
	Money, 2016	N = 372	Median 38 (IQR: 32-45)	1	4vHPV	viral load strata with suppressed vs unsuppressed. Results from HIV+ women compared to published pre-licensure data from HIV- women with same age and who received same intervention.	ü	Type specific seroconversion at month 7 were 99.1%, 98.2%, 98.3%, and 91.6% for HPV types 6, 11, 16 and 18 respectively in the mITT population. The percentages of participants meeting seropositivity cut-offs at month 24 were 92.8%, 92.5%, 96.7%, and 66.9% in the mITT population.	GMTs peaked at month 7, then declined through months 12 to 18, and plateaued between month 18 and month 24 across all HPV genotypes.	Suppressed viral load at the time of first vaccination was significantly associated with higher antibody titers independent of CD4 cell count.
									The highest GMT were observed with HPV16, and the lowest GMTs were observed with HPV18.	Among those who became pregnant, there were no observed vaccine-related adverse effects on fetal outcomes.
									At month 24, the GMT for all 4 HPV genotypes were significantly higher in HIV+ women than HIV+ women in the 26- to 45-year-old cohort.
	Moscicki, 2019	N = 458	Mean 17.7 (SD: 2.4)	310/458=68%	4vHPV	HIV positive vs perinatally exposed but uninfected youth	x	Seroconversion to HPV 6, 11, 16, and 18 occurred in 83%, 84%, 90%, and 62% of 310 vaccinated PHIV youth compared to 94%, 96%, 99%, and 87% of 148 vaccinated PHEU youth, respectively	Compared with PHEU, PHIV had lower GMT regardless of dose. PHIV youth had significantly lower GMTs across all dose categories for HPV 16, for 1 and 2 doses for HPV 18, and for 1 dose for HPV 11	Higher GMTs were associated with younger age, lower HIV type 1 RNA viral load, higher CD4% at first HPV4 vaccination, and shorter duration between last vaccine dose and antibody specimen.
	Mugo, 2018	N = 180	Median 12 (Range: 9-14)	1	4vHPV	Compared seroconversion rates in this population of Kenyan girls to historical HIV+ controls aged 7-to-12-years-old in the United States.	ü	Month 7: - Seroconversion rate was 96.6% for HPV-6, 97.2% for HPV-11, 98.3% for HPV-16, and 93.3% for HPV-18.	GMT was highest for HPV16 at month 7 and month 12.	HPV antibody at 7 months was inversely associated with baseline plasma HIV-1 RNA
								Month 12: - Seropositivity rates were 93.4% for type 6, 90.4% for type 11, 97.8% for type 16, and 72.5% for type 18.	GMT decreased for all HPV genotypes.
									GMT for HPV18 decreased from 364 at month 7 to 89 at month 12 for HIV+ girls.
	Palefsky, 2021	N=149	Median age = 23 years (Range: 18 to 26)	1	4vHPV	Naïve versus previously exposed men living with HIV; age < 24 years versus >/= 24 years.	ü	Month 7: Seroconversion 100% for HPV6, 11, and 16; 99% seroconversion to	Presented in figures.	Month 7 difference in titers for HPV18 were significantly higher for those with HIV viral load </= 75 copies/mL compared to those with HIV viral load > 75 copies/mL (median, 333 vs 123; P = .011).
									No significant differences in titers for participants who were seronegative at baseline.
									GMT at months 7, 12, 18 and 24 were higher among individuals previously exposed to HPV infections versus naïve individuals.
	Pinto, 2019	N = 225	Median 45 (Range: 22-61)	0.34	4vHPV	men with and without HIV	ü	Month 7: All participants seroconverted following 3 doses of 4vHPV vaccine.	Month 7: Serum HPV16 and HPV18 antibody GMT were more than twofold lower in HIV+ men compared to HIV- men.	Viral suppression was associated with antibody response.
				(76/225)				Month 18: HIV - men (HPV16 was 39.8%; HPV18 was 10.7%). HIV+ men (HPV16 was 69.8%; HPV18 was 71.7%)	GMT declined over time	HPV16 antibody avidity was slightly, yet significantly, lower among HIV+ men at month 7 compared with HIV− men (2.0 vs. 2.1 M, p = 0.0258). HPV18 antibody avidity was also lower among HIV+ men at month 7 compared with HIV− men (1.5 vs 1.7 M, p < 0.0001).
									Month 18: GMT plateaued, and values were comparable between groups (p=0.372). HIV+ men (HPV 16: 86.2; 95% CI 59.7 - 124.4. HPV 18: 57.5; 95% CI 40.8 - 81.0).
	Wilkin, 2010	N = 112	Median 44 (IQR: 37-51)	1	4vHPV	No comparison group	x	seropositivity at week 28:	Week 28: -	Significant predictors of higher antibody concentrations at week 28 included: higher baseline concentration, current ART use, absence of type-specific DNA on anal swab at entry.
								HPV16 - 100% (1-sided 95% CI, 95%)	HPV16: seronegative at baseline [ 1139 (849 - 1529)]; seropositive at baseline [2067 (1145 - 3733)]	CD4 count and age were not associated with antibody concentrations after controlling for other variables.
								HPV 18 - 95% (1-sided 95% CI, 89%)	HPV18: seronegative at baseline [181 (136 - 241)]; seropositive at baseline [819 (413-1623)]
	C. Retrospective Analysis of Trial Results
	Kang, 2022	N=575	Mean 38.8	1	4vHPV	--	ü	Not reported.	Results were presented in figures.	There were no sex differences in serologic responses among PWH.
									GMT peaked at month 7 for participants seronegative at baseline and declined by month 18 for all HPV types (6, 11, 16, 18).	Baseline antibodies were inversely associated with serologic responses at month 7 and month 18 (week 28 and year 1.5).
										HIV RNA >/= 400 copies/mm3 was associated with lower antibody response at month 7.
	Seroconversion cutoffs: ≥20, ≥16, ≥20 and ≥24 mMu/mL for HPV types 6, 11, 16 and 18, respectively.
