# Supplementary material for: Understanding human papillomavirus vaccine response and efficacy in people living with HIV: A systematic mixed studies review and meta-analysis
Source: PLOS Glob Public Health. 2024 Dec 20;4(12):e0003931. doi: 10.1371/journal.pgph.0003931 (PMC11661617; doi:10.1371/journal.pgph.0003931)
Supplement: S3 Table — (XLSX) [file pgph.0003931.s005.xlsx]

## Sheet: sheet_labels_codebook
excel sheet labels	meaning	count
review_113600_irrelevant_csv_20	studies excluded after the title and abstract screening phase	714
review_113600_excluded_csv	studies excluded after full-text screening	32
review_113600_included_csv_2024	studies included in review after full-text screening	28
	total	774

## Sheet: review_113600_excluded_csv
Title	Authors	Abstract	Published Year	Published Month	Journal	Volume	Issue	Pages	Accession Number	DOI	Ref	Covidence #	Study	Notes
High-grade anal intraepithelial neoplasia among HIV-1-infected men screening for a multicenter clinical trial of a human papillomavirus vaccine.	Wilkin T; Lee JY; Lensing SY; Stier EA; Goldstone SE; Berry MJ; Jay N; Aboulafia DM; Einstein MH; Saah A; Mitsuyasu RT; Palefsky JM	PURPOSE: High-grade anal intraepithelial neoplasia (HGAIN) is the precursor lesion to invasive anal cancer. Human papillomavirus (HPV) vaccination holds great promise for preventing anal cancer. METHODS: We examined 235 HIV-1-infected men screening for participation in a multisite clinical trial of a quadrivalent HPV vaccine. All participants had anal swabs obtained for HPV testing and cytology a…	2013	Mar-Apr	HIV Clin Trials	14	2	75-9		10.1310/hct1402-75	23611828	#76	Wilkin 2013	Exclusion reason: no results on the HPV vaccine trial; Alvine Akumbom (2020-09-18 07:20:26)(Screen): does not appear that HPV vaccine is the priority in the abstract but from the title, I think this may benefit from a full-text investigation.;
Human Papillomavirus Vaccination Coverage Among School Girls in a Demonstration Project - Botswana, 2013.	Raesima MM; Forhan SE; Voetsch AC; Hewitt S; Hariri S; Wang SA; Pelletier AR; Letebele M; Pheto T; Ramogola-Masire D; El-Halabi S	What is already known on this topic? Human papillomavirus (HPV) infection is common and aggressive in persons infected with human immunodeficiency virus (HIV). With an HIV prevalence of 28% among females aged 15â€“49, cervical cancer is the leading cause of cancer death among women in Botswana. Before 2013, HPV vaccine had not been used in the public sector in Botswana.What is added by this repor…	2015	Oct	MMWR Morb Mortal Wkly Rep	64	40	1147-9		10.15585/mmwr.mm6440a5	26468997	#94	Raesima 2015	Exclusion reason: no results on the HPV vaccine trial; alanna bergman (2020-09-18 06:21:17)(Screen): this is about the efficacy of the campaign not vaccine efficacy, will include and evaluate in full text;
High Baseline Anal Human Papillomavirus and Abnormal Anal Cytology in a Phase 3 Trial of the Quadrivalent Human Papillomavirus Vaccine in Human Immunodeficiency Virus-Infected Individuals Older Than 26 Years: ACTG 5298.	Cranston RD; Cespedes MS; Paczuski P; Yang M; Coombs RW; Dragavon J; Saah A; Godfrey C; Webster-Cyriaque JY; Chiao EY; Bastow B; Wilkin T	BACKGROUND: The quadrivalent human papillomavirus (HPV) vaccine (qHPV; types 6, 11, 16, 18) is indicated for men and women aged 9 to 26 years to prevent HPV associated anogenital high-grade squamous intraepithelial lesions (HSIL) and cancer. ACTG 5298 was a randomized placebo controlled Phase 3 study in human immunodeficiency virus (HIV)-infected men who have sex with men, and women of qHPV to pr…	2018	Apr	Sex Transm Dis	45	4	266-271		10.1097/OLQ.0000000000000745	29528986	#121	Cranston 2018	Exclusion reason: no results on the HPV vaccine trial; Alvine Akumbom (2020-09-29 14:30:35)(Select): unvaccinated population. analyses of baseline data ; Alvine Akumbom (2020-09-18 09:21:21)(Screen): It appears this study presents the results of baseline anal HPV cytology for participants in the phase 3 trial. Will select "Yes" for further investigation in the full-text to determine if the vaccin…
Evaluation of safety and immunogenicity of a quadrivalent human papillomavirus vaccine in healthy females between 9 and 26Â years of age in Sub-Saharan Africa.	Mugo N; Ansah NA; Marino D; Saah A; Garner EI	Due to sporadic and not easily accessible cervical cancer screening, human papillomavirus (HPV)-related cervical cancer is a leading cause of cancer death in Sub-Saharan African women. This study was designed to assess the safety and immunogenicity of a quadrivalent human papillomavirus (qHPV) vaccine in sub-Saharan African women. This seven month, double-blind study enrolled 250 healthy, human i…	2015		Hum Vaccin Immunother	11	6	1323-30		10.1080/21645515.2015.1008877	25912475	#138	Mugo 2015	Exclusion reason: HIV-uninfected participants only; Alvine Akumbom (2020-09-29 08:49:26)(Select): enrolled HIV uninfected women only;
A randomized, placebo-controlled, dose-escalation study to determine the safety, tolerability, and immunogenicity of an HPV-16 therapeutic vbaccine in HIV-positive participants with oncogenic HPV infection of the anus	Anderson, J.S.; Hoy, J.; Hillman, R.; Barnden, M.; Eu, B.; McKenzie, A.; Gittleson, C.	OBJECTIVE:: Study aimed to assess safety, tolerability, and immunogenicity of novel therapeutic HPV-16 E6E7 ISCOMATRIX vaccine for treatment of human papilloma virus (HPV)-related anal intraepithelial neoplasia in HIV-infected men who have sex with men with moderate immunosuppression. DESIGN:: Randomized, multicenter, blinded, placebo-controlled, dose-escalating study investigating 3 different do…	2009		Journal of Acquired Immune Deficiency Syndromes	52	3	371-381		10.1097/QAI.0b013e3181b7354c		#1259	Anderson 2009	Exclusion reason: tolerability data/not an approved vaccine; alanna bergman (2020-10-07 06:36:27)(Select): The secondary objectives included an assessment of the immune responses including antibody and T cell-mediated immunity after 3 doses of vaccine or placebo. ; Alvine Akumbom (2020-09-29 14:42:29)(Select): not an approved HPV vaccine; Alvine Akumbom (2020-09-29 14:40:58)(Select): safety and t…
Human papillomavirus vaccines in females and males	Palefsky, J.	Like cervical cancer, a high proportion of anal cancers are associated with human papillomavirus (HPV) infection, particularly HPV 16. Anal cancer is more common in women than men in the general population. While it is an uncommon cancer, the incidence of anal cancer in the general population is increasing by 2% per year among both men and women. Certain risk groups, such as men who have sex with…	2011		Cancer Research	71	8			10.1158/1538-7445.AM2011-SY32-01		#1287	Palefsky 2011	Exclusion reason: Abstract/report presented at a conference or meeting;
HPV antibody response in HIV postiive girls and women vaccinated with an HPV quadravalent 6/11/16/18 vaccine	Money, D.M.; Blitz, S.; Raboud, J.; Krajden, M.; Coutlee, F.; Loutfy, M.; Trottier, S.; Smaill, F.; Bitnun, A.; Caddy, S.; Walmsley, S.	Bac kground : HPV vaccines are immunogenic and efficacious in preventing HPV infection and cervical dysplasia in HIV- women, but despite high rates of HPV infection and cervical dysplasia there are no data in HIV+ women. This study assesses the seroresponsiveness of HIV+ females to the qHPV vaccine. Methods : An open labeled, multi-centered study of the seroresponsiveness of a qHPV in HIV+ female…	2012		Canadian Journal of Infectious Diseases and Medical Microbiology	23	(Money D.M.; Krajden M.) Vancouver, BC, Canada(Blitz S.; Raboud J.; Loutfy M.; Bitnun A.; Walmsley S.) Toronto, ON, Canada(Coutlee F.) Montreal, QC, Canada(Trottier S.) Quebec City, QC, Canada(Smaill F.) Hamilton, ON, Canada(Caddy S.) Edmonton, AB, Canada	37A				#1295	Money 2012	Exclusion reason: Abstract/report presented at a conference or meeting; alanna bergman (2020-10-08 05:59:52)(Select): can't find;
Safety and immunogenicity of the bi-valent vaccine in HIV-positive women in South Africa	Denny, L.A.; Hendricks, B.; Gordon, C.; Hezareh, M.; Dobbelaere, K.; David, M.P.; Thomas, F.	Efficacious human papillomavirus (HPV) vaccines can potentially reduce the occurrence of cervical cancer, especially in developing countries where its risk may be increased by the high prevalence of human immunodeficiency virus (HIV) infection. In a phase I/II study (NCT00586339), asymptomatic HIV-positive women (18-25 years; N=120) were stratified by CD4+ cell count and randomised (1:1) to recei…	2012		International Journal of Gynecological Cancer	22	(Denny L.A.; Hendricks B.; Gordon C.) Obs and Gynae, University of Cape Town, Cape Town, South Africa(Hezareh M.; Dobbelaere K.; David M.P.; Thomas F.) GlaxoSmithKline Biologicals, Wavre, Belgium	E590		10.1097/01.IGC.0000422085.58592.d3		#1306	Denny 2012	Exclusion reason: Abstract/report presented at a conference or meeting; alanna bergman (2020-10-07 07:55:49)(Select): yes - I found that it was an oral presentation at gynecology and ob conference in 2012; Alvine Akumbom (2020-10-07 06:42:09)(Select): unable to locate the full-text for this article. DOI link also broken. I wonder if this was an abstract only. A publication by the same authors for…
Safety and immunogenicity of the HPV-16/18 as04-adjuvanted vaccine in HIV-positive women in South Africa up to 12 months after vaccination	Denny, L.; Hendricks, B.; Gordon, C.; HervÃ©, C.; Thomas, F.; Hezareh, M.; Dobbelaere, K.; Durand, C.; Struyf, F.	Objectives: Efficacious human papillomavirus (HPV) vaccines can potentially reduce the occurrence of cervical cancer, especially in developing countries where its risk may be increased by the high prevalence of human immunodeficiency virus (HIV) infection. We present additional safety and immunogenicity of the HPV-16/18 AS04-adjuvanted vaccine in HIV-infected South African women up to 12 months a…	2012		International Journal of Gynecology and Obstetrics	119	(Denny L.) Department Obstetrics amd Gynaecology, Groote Schuur Hospital, Cape Town, South Africa(Hendricks B.; Gordon C.) University of Cape Town, Cape Town, South Africa(HervÃ© C.; Thomas F.; Hezareh M.; Dobbelaere K.; Durand C.; Struyf F.) GlaxoSmithKli	S323-S324		10.1016/S0020-7292(12)60610-9		#1307	Denny 2012	Exclusion reason: Abstract/report presented at a conference or meeting; alanna bergman (2020-10-08 05:41:19)(Select): oral conference presentation;
Safety and immunogenicity of the quadrivalent human papillomavirus vaccine in HIV-positive women	Kojic, E.M.; Cespedes, M.; Umbleja, T.; Kang, M.; Aberg, J.; Allen, R.; Grinsztein, B.; Firnhaber, C.; Webster-Cyriaque, J.; Palefsky, J.M.; Godfrey, C.; Saah, A.J.; Cu-Uvin, S.	Background: HIV-infected women are disproportionately affected by human papillomavirus (HPV)-related anogenital disease. A5240 is a clinical trial of 319 HIV-infected women at US, Brazil and South Africa sites to determine immunogenicity and safety of the quadrivalent HPV vaccine. Methods: Safety and serostatus of HPV types 6, 11, 16, and 18 were examined in 222 women. The vaccine was administere…	2012		Journal of the International AIDS Society	15	(Kojic E.M., ekojic@lifespan.org; Cu-Uvin S.) Brown University-The Miriam Hospital, Infectious Diseases, Providence, United States(Cespedes M.; Aberg J.) New York School of Medicine, New York, United States(Umbleja T.; Kang M.) Harvard School of Public He	49		org/10.7448/IAS.15.5.18438		#1310	Kojic 2012	Exclusion reason: Abstract/report presented at a conference or meeting;
Low rates of STI Co infection observed in HIV positive women participating in an HPV vaccine study in Canada	Moses, E.; Blitz, S.; Raboud, J.; Singer, J.; Loutfy, M.; Smaill, F.; Walmsley, S.; Money, D.	Background: HIV positive women with sexually transmitted infections (STIs) face increased reproductive health risks and negative health outcomes. This sub-analysis was performed to determine the co-factors associated with a history of STI's in this high-risk population. Methods: Data was collected as part of an ongoing multi-centred study of the immunogenicity and safety of a quadrivalent HPV vac…	2013		Sexually Transmitted Infections	89	(Moses E.; Raboud J.) University of Toronto, Toronto, ON, Canada(Blitz S.; Walmsley S.) University Health Network, Toronto, ON, Canada(Singer J.; Money D.) University of British Columbia, Vancouver, BC, Canada(Loutfy M.) Women's College Research Institute			10.1136/sextrans-2013-051184.0666		#1328	Moses 2013	Exclusion reason: no results on the HPV vaccine trial; Alvine Akumbom (2020-09-29 14:25:49)(Select): assessing co-factors associated with STIs in HIV-infected women who are participating in an HPV vaccine trial. not the vaccine trial results; Alvine Akumbom (2020-09-21 18:58:08)(Screen): not an HPV vaccine trial;
Baseline data of a phase 3 trial of the quadrivalent hpv vaccine in HIV+ males and females: ACTG 5298	Cranston, R.; Yang, M.; Paczuski, P.; Cespedes, M.; Chiao, E.; Webster-Cyriaque, J.; Godfrey, C.; Wilkin, T.	Background: Human papillomavirus (HPV) is the main cause of anogenital and oropharyngeal squamous cell cancer. The prophylactic quadrivalent HPV vaccine (qHPV 6, 11, 16, 18) is indicated for males and females aged 9-26 years. A5298 is an ongoing randomized placebo controlled phase 3 study of the qHPV vaccine to prevent anal HPV infection. Methodology: Entry Criteria: HIV+ females and males who ha…	2014		Topics in Antiviral Medicine	22	(Cranston R.) University of Pittsburgh, Pittsburgh, PA, United States(Yang M.; Paczuski P.) Harvard University, Cambridge, MA, United States(Cespedes M.) New York University, School of Medicine, New York, NY, United States(Chiao E.) Houston VA Medical Cen	364				#1351	Cranston 2014	Exclusion reason: Abstract/report presented at a conference or meeting; alanna bergman (2020-10-07 06:31:34)(Select): poster presented at CROI 2014;
Immunogenicity and reactogenicity of CervarixÂ® versus GardasilÂ® in HIV-infected adults: An RCT	Toft, L.; Storgaard, M.; MÃ¼ller, M.; Sehr, P.; Bonde, J.; Tolstrup, M.; Ã˜stergaard, L.; SÃ¸gaard, O.S.	Background: Most human papillomavirus (HPV)-related cancers are potentially vaccine-preventable. Persons infected with HIV have excess risk of developing HPV-related cancers but are often hyporesponsive to immunization. We hypothesized that in HIV-infected adults the TLR4 agonist-adjuvanted bivalent HPV vaccine would be more immunogenic than the alum-adjuvanted quadrivalent HPV vaccine. Methodolo…	2014		Topics in Antiviral Medicine	22	(Toft L.; Storgaard M.; Tolstrup M.; Ã˜stergaard L.; SÃ¸gaard O.S.) Department of Infectious Diseases, Aarhus University Hospital, Aarhus, Denmark(MÃ¼ller M.) Research Program Infection and Cancer, German Cancer Research Center, Heidelberg, Germany(Sehr P.)	174-175				#1353	Toft 2014	Exclusion reason: Abstract/report presented at a conference or meeting; Alvine Akumbom (2020-10-07 06:51:36)(Select): appears to be a CROI abstract;
High HIV, HPV, and STI prevalence among young Western Cape, South African women: EVRI HIV prevention preparedness trial	Giuliano, A.R.; Botha, M.H.; Zeier, M.; Abrahamsen, M.E.; Glashoff, R.H.; Van Der Laan, L.E.; Papenfuss, M.; Engelbrecht, S.; Schim Van Der Loeff, M.F.; Sudenga, S.L.; Torres, B.N.; Kipping, S.; Taylor, D.	This study sought to assess the feasibility of conducting a phase III HIV prevention trial using a multivalent human papillomavirus (HPV) vaccine (Gardasil; Merck, Whitehouse Station, NJ). METHODS:: A total of 479 sexually active women aged 16-24 years in the Western Cape, South Africa, were enrolled in the Efficacy of HPV Vaccine to Reduce HIV Infection (EVRI) Trial. Of these, 402 were HIV negat…	2015		Journal of Acquired Immune Deficiency Syndromes	68	2	227-235		10.1097/QAI.0000000000000425		#1365	Giuliano 2015	Exclusion reason: HIV-uninfected participants only; alanna bergman (2020-10-06 13:20:56)(Select): excludes anyone with a negative HIV test; Alvine Akumbom (2020-09-30 14:56:52)(Select): no immunogenicity or efficacy results. Did not vaccinate HIV+ women. I agree upon full-text it's more of a pilot study.; alanna bergman (2020-09-22 05:21:51)(Screen): appears to be a pilot?;
Cervical cytopathology in HIV positive women vaccinated with the quadrivalent HPV vaccine	Moses, E.; Money, D.; Lee, M.; Raboud, J.; Blitz, S.; Coutlee, F.; Pick, N.; Singer, J.; Harris, M.; Wobeser, W.; Klein, M.; Trottier, S.; Hill, J.; Smaill, F.; Stone, S.; Loutfy, M.; Krajden, M.; Ogilvie, G.; Tan, D.; Walmsley, S.	BACKGROUND: HPV infection and cervical dysplasia are common among HIV positive women and progression to cervical cancer is more rapid. HPV vaccines have demonstrated high immune response and effectiveness in preventing HPV infection and cervical dysplasia in HIVnegative women, but data is limited in HIV-positive women. METHODS: Demographic, clinical and HIV data was collected as part of an open l…	2015		Canadian Journal of Infectious Diseases and Medical Microbiology	26	(Moses E.; Money D.; Lee M.; Pick N.; Singer J.; Harris M.; Stone S.; Krajden M.; Ogilvie G.) Vancouver, BC, Canada(Raboud J.; Blitz S.; Loutfy M.; Tan D.; Walmsley S.) Toronto, ON, Canada(Coutlee F.; Klein M.) Montreal, QC, Canada(Wobeser W.) Kingston, O	19B				#1367	Moses 2015	Exclusion reason: Abstract/report presented at a conference or meeting; alanna bergman (2020-10-08 05:59:46)(Select): can't find;
ACTG A5298: A phase 3 trial of the quadrivalent hpv vaccine in older HIV+ adults	Wilkin, T.J.; Chen, H.; Cespedes, M.; Paczuski, P.; Godfrey, C.; Chiao, E.; Luque, A.; Webster-Cyriaque, J.Y.; Bastow, B.; Cranston, R.	Background: HIV-infected individuals are at increased risk for human papillomavirus (HPV)-associated cancers. Quadrivalent HPV vaccine (qHPV) licensure studies were conducted in HIV-uninfected populations â‰¤26 yrs old with low exposure to HPV; qHPV is safe and immunogenic in HIV infected adults. Methods: Phase 3, randomized, double-blind, placebo-controlled trial of qHPV in HIV-infected adults a…	2016		Topics in Antiviral Medicine	24	E-1	65-66				#1392	Wilkin 2016	Exclusion reason: Abstract/report presented at a conference or meeting; Alvine Akumbom (2020-09-21 14:02:03)(Screen): Yes. Reports results for a phase 3 4v-HPV trial;
An HIV-positive patient with recalcitrant Bowen's Disease of the penis treated successfully with human papillomavirus vaccination as monotherapy	Nichols, A.J.; Ioannides, T.; Badiavas, E.	A 43-year-old black man with a 4-year-history of Bowen's disease of the penis had been treated with 7 surgeries requiring general anesthesia, 3 in-office surgeries and imiquimod 5% cream. Past medical history was significant for HIV with normal CD4 count well-controlled with antiretroviral therapy as well as recurrent herpes simplex virus (HSV) infection controlled with suppressive doses of acycl…	2017		Journal of Investigative Dermatology	137	5	S56				#1412	Nichols 2017	Exclusion reason: HPV vaccine used as adjuvant therapy not prophylaxis; Alvine Akumbom (2020-09-21 18:21:18)(Screen): interesting case study. selecting yes, per initial discussion to consider case studies.;
Prevention and control of neoplasms associated with HPV in high-risk groups in Mexico City: The Condesa Study	Lazcano-Ponce, E.; SalmerÃ³n, J.; GonzÃ¡lez, A.; Allen-Leigh, B.; LeÃ³n-Maldonado, L.; Magis, C.; Aranda-Flores, C.; Conde-GonzÃ¡lez, C.; Portillo-Romero, A.J.; Yunes-DÃ­az, E.; Rivera-Rivera, L.; Vargas, G.; Nyitray, A.G.; Giuliano, A.R.	OBJECTIVE: To evaluate the effectiveness of a combined strategy of human papillomavirus virus (HPV) vaccination and high-risk HPV screening to reduce the occurrence of anogenital and oropharyngeal neoplasms among men who have sex with men, people with HIV, homeless people, transgender women, female sex workers and rape victims. MATERIALS AND METHODS: This mixed methods study evaluates the effecti…	2018		Salud publica de Mexico	60	6	703-712		10.21149/10034		#1441	Lazcano-Ponce 2018	Exclusion reason: no results on the HPV vaccine trial; Alvine Akumbom (2020-09-21 14:18:42)(Screen): states combined vaccination strategy. a full-text review may provide more insight;
Effect of Human Papillomavirus Vaccine to Interrupt Recurrence of Vulvar and Anal Neoplasia (VIVA): A Trial Protocol	Stankiewicz Karita, H.C.; Hauge, K.; Magaret, A.; Mao, C.; Schouten, J.; Grieco, V.; Xi, L.F.; Galloway, D.A.; Madeleine, M.M.; Wald, A.	Importance: Human papillomavirus (HPV), particularly HPV type 16, causes most anal and vulvar high-grade squamous intraepithelial lesions (HSIL), which are precursors to cancer. After initial treatment of HSIL, more than 30% of patients will have disease recurrence, with even higher recurrence among HIV-positive individuals and men who have sex with men. Recurrences can be debilitating and lead t…	2019		JAMA network open	2	4	e190819		10.1001/jamanetworkopen.2019.0819		#1454	StankiewiczKarita 2019	Exclusion reason: trial protocol; Alvine Akumbom (2020-09-21 18:25:47)(Screen): Interesting protocol. not an HPV vaccine trial but may benefit from further investigation;
Efficacy and cost-effectiveness of qHPV vaccine with imiquimod or podophyllotoxin for patients with anogenital warts (HIPVAC)	Gilson, R.; Bennett, K.; Sandmann, F.; Murray, M.; DorÃ©, C.; Haddow, L.; Nugent, D.; Lacey, C.; Jit, M.; Soldan, K.; Caverly, E.; Nathan, M.; Copas, A.	Background The comparative efficacy, and cost-effectiveness, of imiquimod (IMIQ) or podophyllotoxin (PDX) cream, either alone or in combination with the quadrivalent HPV vaccine (GardasilÂ®, Merck) in the treatment and prevention of recurrence of anogenital warts is unknown. Methods A randomised, controlled, multi-centre, partiallyblinded factorial trial with an economic evaluation. Participants …	2019		Sexually Transmitted Infections	95	(Gilson R.; Haddow L.; Nugent D.; Copas A.) University College London, Institute for Global Health, London, United Kingdom(Bennett K.; Murray M.; DorÃ© C.; Caverly E.) University College London, Institute of Clinical Trials and Methodology, London, United	A50-A51		10.1136/sextrans-2019-sti.137		#1458	Gilson 2019	Exclusion reason: Abstract/report presented at a conference or meeting; alanna bergman (2020-10-07 07:22:44)(Select): conference abstract Joint Meeting of the 23rd ISSTDR and 20th IUSTI; Alvine Akumbom (2020-09-29 11:23:51)(Select): refworks;
Prospective longitudinal study on immunogenicity and safety of vaccination against human papillomavirus (HPV) with the 9valent vaccine in HIV-positive women, the Papillon study: Preliminary results on tolerance and safety	Konopnicki, D.; Gilles, C.; Manigart, Y.; Barlow, P.; Reschner, A.; Necsoi, C.; Delforge, M.; De Wit, S.	Purpose: Guidelines on HPV vaccination in HIV-positive women recommend preferentially 9valent vaccine in 3 doses but there are currently no data on this strategy. We present preliminary results on tolerance/safety of this vaccine in women with well-controlled HIV infection. Method: The Papillon study (EUDRACT 2018-000228-33/NCT NCT03391921) is an ongoing prospective trial in HIV-positive women, a…	2019		HIV Medicine	20	(Konopnicki D.; Reschner A.; Necsoi C.; Delforge M.; De Wit S.) Saint Pierre University Hospital, UniversitÃ© Libre De Bruxelles, Infectious Diseases and AIDS Reference Centre, Brussels, Belgium(Gilles C.; Manigart Y.; Barlow P.) Saint Pierre University Ho	178		10.1111/hiv.12815		#1464	Konopnicki 2019	Exclusion reason: no results on the HPV vaccine trial; Alvine Akumbom (2020-10-07 07:30:55)(Select): Protocol: https://clinicaltrials.gov/ProvidedDocs/21/NCT03391921/ICF_000.pdf I couldn't find one either; alanna bergman (2020-10-07 07:13:29)(Select): cannot find this article anywhere in the reported journal; Alvine Akumbom (2020-09-29 14:51:21)(Select): ?;
A trial of SGN-00101 (HspE7) to treat high-grade anal intraepithelial neoplasia in HIV-positive individuals	Palefsky, J.M.; Michael Berry, J.; Jay, N.; Krogstad, M.; Da Costa, M.; Darragh, T.M.; Lee, J.Y.	Objectives: To test a therapeutic vaccine consisting of a fusion of the human papillomavirus (HPV) 16 E7 protein and the Mycobacterium bovis heat shock protein 65 (SGN-00101) to treat high-grade anal intraepithelial neoplasia (HG-AIN) in HIV-positive individuals. Design: A phase I/II trial with three cohorts of five participants each, sequentially assigned to receive 100, 500 or 1000 Î¼g SGN-0010…	2006		AIDS	20	8	1151-1155		10.1097/01.aids.0000226955.02719.26		#1531	Palefsky 2006	Exclusion reason: HPV vaccine used as adjunct therapy not prophylaxis;
Immunogenicity and persistence of immunity of a quadrivalent Human Papillomavirus (HPV) vaccine in immunocompromised children	MacIntyre, C.R.; Shaw, P.; Mackie, F.E.; Boros, C.; Marshall, H.; Barnes, M.; Seale, H.; Kennedy, S.E.; Moa, A.; Hayen, A.; Chughtai, A.A.; O'Loughlin, E.V.; Stormon, M.	Aim The aim of this study was to determine the immunogenicity and reactogenicity of HPV vaccine in immunocompromised children. Methods A multi-centre clinical trial was conducted in three paediatric hospitals in Australia. Unvaccinated children 5â€“18Â years of age attending one of three paediatric hospitals with a range of specified conditions associated with immunosuppression were included. Qua…	2016		Vaccine	34	36	4343-4350		10.1016/j.vaccine.2016.06.049		#1732	MacIntyre 2016	Exclusion reason: HIV-uninfected participants only; Alvine Akumbom (2020-09-21 14:53:57)(Screen): states immunocompromised children. Does not mention HIV specifically. Full-text review may help determine eligibility.;
Long term follow up of persistence of immunity following quadrivalent Human Papillomavirus (HPV) vaccine in immunocompromised children	MacIntyre, C.R.; Shaw, P.J.; Mackie, F.E.; Boros, C.; Marshall, H.; Seale, H.; Kennedy, S.E.; Moa, A.; Chughtai, A.A.; Trent, M.; O'Loughlin, E.V.; Stormon, M.	Background: Human Papillomavirus (HPV) causes significant burden of HPV-related diseases, which are more prevalent in immunosuppressed compared to immunocompetent people. We conducted a multi-centre clinical trial to determine the immunogenicity and reactogenicity of HPV vaccine in immunocompromised children. Here we present the immunogenicity results 5 years post vaccination. Methods: We followe…	2019		Vaccine	37	37	5630-5636		10.1016/j.vaccine.2019.07.072		#1787	MacIntyre 2019	Exclusion reason: HIV-uninfected participants only;
HPV vaccination to prevent recurrence of anal intraepithelial neoplasia in HIV+ MSM	Gosens, K.C.M.; Van Der Zee, R.P.; Van Heukelom, M.L.S.; Jongen, V.W.; Cairo, I.; Van Eeden, A.; Van Noesel, C.J.M.; Quint, W.G.V.; Pasmans, H.; Dijkgraaf, M.G.W.; De Vries, H.J.C.; Prins, J.M.	Objective:Anal cancer precursor lesions high-grade anal intraepithelial neoplasia (HGAIN) are highly prevalent among HIV+ MSM. Treatment of HGAIN is frustrated by high recurrence rates. We investigated the efficacy of the quadrivalent human papillomavirus (qHPV) vaccine as posttreatment adjuvant in preventing HGAIN recurrence in HIV+ MSM.Design:Randomized, double-blind, placebo-controlled, multic…	2021		AIDS	35	11	1753-1764		10.1097/QAD.0000000000002928		#2	Gosens 2021	Exclusion reason: HPV vaccine given for treatment/therapeutic purpose;
Human Papillomavirus Vaccination Prior to Loop Electroexcision Procedure Does Not Prevent Recurrent Cervical High-grade Squamous Intraepithelial Lesions in Women Living With Human Immunodeficiency Virus: A Randomized, Double-blind, Placebo-controlled Tria	Firnhaber, C.; Swarts, A.; Jezile, V.; Mulongo, M.; Goeieman, B.; Williams, S.; Faesen, M.; Michelow, P.; Wilkin, T.	Background: Women living with human immunodeficiency virus (HIV), especially in sub-Saharan Africa, are at high risk for cervical high-grade squamous intraepithelial lesions (HSIL) and cervical cancer. These women have high HSIL recurrence rates after loop electroexcision procedure (LEEP). Retrospective studies suggest that human papillomavirus (HPV) vaccination improves response to treatment of …	2021		Clinical Infectious Diseases	73	7	E2211-E2216		10.1093/cid/ciaa1456		#47	Firnhaber 2021	Exclusion reason: HPV vaccine given for treatment/therapeutic purpose;
HSV-2 infection and HPV incidence, persistence, and precancerous lesions in a cohort of HPV-vaccinated women living with HIV	McClymont, E.; Tan, D.H.S.; Bondy, S.; Albert, A.; CoutlÃ©e, F.; Lee, M.; Walmsley, S.; Ogilvie, G.; Money, D.	Background: Several co-factors for HPV oncogenesis have been proposed, including co-infection with HSV-2. We assessed the relationship between HSV-2 infection and HPV-related outcomes in quadrivalent HPV-vaccinated (qHPV) women living with HIV (WLWH). Methods: In this multi-site study of immunogenicity and efficacy of the qHPV vaccine in WLWH, visits took place at months âˆ’3, 0, 2, 6, 12, 18, 24…	2023		International Journal of STD and AIDS	34	6	402-407		10.1177/09564624231154298		#145	McClymont 2023	Exclusion reason: Wrong outcomes; Alvine Akumbom (2023-10-19 10:31:16)(Select): i don't see any vaccine-related analyses or reporting with hpv outcomes. rather hsv and association with hpv. secondary analysis from clinical trial with prior results.;
High-risk HPV prevalence and serostatus in women living with perinatally acquired HIV (the SHiP study)	Elliott, T.; Henderson, M.; Crook, E.; Ayres, S.; Beddows, S.; Panwar, K.; Wright, C.; Lyona, D.; Cowen, M.; Patel, H.; Smith, D.; Fidler, S.; Foster, C.	Background: Women living with HIV are at an increased risk of HPV-related cervical intraepithelial neoplasia and cancer, and are eligible for annual cervical screening through primary HPV testing aged 25-65 and HPV vaccination up to 40 years (BHIVA guidelines). HPV vaccines that have been available in the UK are Cervarix (HPV16/18), Gardasil (HPV6/11/16/18) and more recently the nonavalent Gardas…	2023		HIV Medicine	24	(Elliott T.; Henderson M.; Fidler S.) Imperial College London, United Kingdom(Elliott T.; Henderson M.; Crook E.; Ayres S.; Lyona D.; Cowen M.; Fidler S.; Foster C.) Imperial College Healthcare NHS Trust, London, United Kingdom(Beddows S.; Panwar K.) HPV	12		10.1111/hiv.13476		#149	Elliott 2023	Exclusion reason: Conference Abstract; Alvine Akumbom (2023-10-19 09:50:43)(Select): oral abstract presentation. focused on hepatitis c elimination in wlwh. did not give hpv vaccine to prevent hpv infection or cancer. Pdf attached.; Manka Nkimbeng (2023-10-18 09:48:27)(Select): Need to look for full text;
Effect of Human Papillomavirus Vaccine to Interrupt Recurrence of Vulvar and Anal Neoplasia (VIVA): A Randomized, Placebo-Controlled Trial	Karita, H.C.S.; Magaret, A.; Schouten, J.; Mao, C.; Huh, W.; Grieco, V.; Seymour, M.; Varon, D.; Doody, D.; Xi, L.F.; Galloway, D.; Wald, A.; Madeleine, M.	Background. Anal and vulvar high-grade intraepithelial lesions (HSIL) often recur after primary treatment, with 30%-50% recurrence in the 5-years following treatment. Treatment for recurrent lesions can be uncomfortable, debilitating, and costly. The VIVA trial evaluated the effects of the nonavalent human papillomavirus (HPV) vaccine (9vHPV) on recurrent anal or vulvar HSIL. Methods. We conducte…	2022		Open Forum Infectious Diseases	9	(Karita H.C.S.; Magaret A.; Schouten J.; Mao C.; Grieco V.; Seymour M.; Varon D.; Doody D.; Xi L.F.; Galloway D.; Wald A.; Madeleine M.) University of Washington, Seattle, WA, United States(Huh W.) University of Alabama at Birmingham, Birmingham, WA, Unit	S100		10.1093/ofid/ofac492.179		#161	Karita 2022	Exclusion reason: Conference Abstract; Alvine Akumbom (2023-10-19 10:23:32)(Select): Details on publication with journal article also indicates the issue section is for abstracts.; Alvine Akumbom (2023-10-19 10:20:52)(Select): Open forum abstract discussion for ID (Infectious Diseases) week conference. Conference details: Session: 34. Adult Vaccines Thursday, October 20, 2022: 12:15 PM Trial stop…
Vaginal microbiota associated with oncogenic HPV in a cohort of HPV-vaccinated women living with HIV	McClymont, E.; Albert, A.Y.; Wang, C.; Dos Santos, S.J.; CoutlÃ©e, F.; Lee, M.; Walmsley, S.; Lipsky, N.; Loutfy, M.; Trottier, S.; Smaill, F.; Klein, M.B.; Yudin, M.H.; Harris, M.; Wobeser, W.; Hill, J.E.; Money, D.M.	Background: Women living with HIV (WLWH) experience higher rates of human papillomavirus (HPV) infection and cervical cancer than women without HIV. Changes in the vaginal microbiome have been implicated in HPV-related disease processes such as persistence of high-risk HPV infection but this has not been well defined in a population living with HIV. Methods: Four hundred and 20 girls and WLWH, ag…	2022		International Journal of STD and AIDS	33	9	847-855		10.1177/09564624221109686		#170	McClymont 2022	Exclusion reason: Wrong outcomes; Alvine Akumbom (2023-10-19 10:28:36)(Select): appears to focus on genomic analysis but I do see reporting of hpv infection (efficacy) after vaccination. Include?;
HPV GENOTYPING in STUDY of ADJUNCTIVE VACCINE for TREATMENT of CERVICAL DYSPLASIA	Ellsworth, G.; Perner, Y.; Claaseen, M.; Swarts, A.J.; Jezile, V.; Mulongo, M.; Goeieman, B.; Williams, S.; Faesen, M.; Michelow, P.; Preiser, W.; Wilkin, T.; Firnhaber, C.S.	Background: Women with HIV have higher rates of cervical cancer, cervical high grade squamous intraepithelial lesions (HSIL) and HSIL recurrence after treatment compared to the general population. A randomized study of adjuvant quadrivalent HPV vaccine (qHPV) in South African women with HIV undergoing loop electrosurgical excision procedure (LEEP) did not improve HSIL outcomes. We sought to under…	2022		Topics in Antiviral Medicine	30	1 SUPPL	15-16				#179	Ellsworth 2022	Exclusion reason: Conference Abstract; Alvine Akumbom (2023-10-19 10:10:45)(Select): CROI abstract presentation. no published manuscript yet.; Manka Nkimbeng (2023-10-18 10:15:38)(Select): need full text;
Safety and immunogenicity of the nonavalent human papillomavirus (nHPV) vaccine in Spanish Women Living with HIV (WLHIV)	Hidalgo-Tenorio, C.; Gomez-Ronquillo, P.; Moya, R.; Pasquau, J.; Omar Mohamed, M.; SamPedro, A.; Vinuesa, D.; Lopez-Hidalgo, J.; Lopez Ruz, M.A.; Sequera-Arquelladas, S.; Garcia-Vallecillos, C.	Purpose: Safety and immunogenicity of the nonavalent human papillomavirus (nHPV) vaccine were evaluated in WLHIV. The prevalence of High Squamous Intraepithelial Lesions (HSIL) and genotypes of high-risk human papillomavirus (HR-HPV) in anus and cervix were also determined Method: Preliminary results of open-label, multicenter, non-randomized, single-arm, Phase IV clinical trial of the nHPV vacci…	2021		HIV Medicine	22	SUPPL 3	260		10.1111/hiv.13183		#194	Hidalgo-Tenorio 2021	Exclusion reason: Conference Abstract; Manka Nkimbeng (2023-10-18 09:55:29)(Select): Need to fine full text;

## Sheet: review_113600_included_csv_2024
Title	Authors	Abstract	Published Year	Published Month	Journal	Volume	Issue	Pages	Accession Number	DOI	Ref	Study
High specific immune response to a bivalent anti-HPV vaccine in HIV-1-infected men in SÃ£o Paulo, Brazil.	Fontes A; Andreoli MA; Villa LL; Assone T; Gaester K; Fonseca LAM; Duarte AJ; Casseb J	INTRODUCTION: Infection with Human papillomavirus (HPV) has been reported as one of the most prevalent agent sexually transmitted diseases, but its true prevalence in men is not precisely known, mainly due to the near absence of symptoms. Moreover, few studies evaluating the post-vaccination immune response have been performed to date in men, hence the hypotheses tested in this study can be impor…	2016	Dec	Papillomavirus Res	2		17-20		10.1016/j.pvr.2016.01.001	29074177	Fontes 2016
Comparison of the immunogenicity and reactogenicity of Cervarix and Gardasil human papillomavirus vaccines in HIV-infected adults: a randomized, double-blind clinical trial.	Toft L; Storgaard M; MÃ¼ller M; Sehr P; Bonde J; Tolstrup M; Ã˜stergaard L; SÃ¸gaard OS	BACKGROUND: We compared the immunogenicity and reactogenicity of Cervarix or Gardasil human papillomavirus (HPV) vaccines in adults infected with the human immunodeficiency virus (HIV). METHODS: This was a double-blind, controlled trial randomizing HIV-positive adults to receive 3 doses of Cervarix or Gardasil at 0, 1.5, and 6 months. Immunogenicity was evaluated for up to 12 months. Neutralizing…	2014	Apr	J Infect Dis	209	8	1165-73	ClinicalTrials.gov/NCT01386164	10.1093/infdis/jit657	24273179	Toft 2014
Safety and immunogenicity of the HPV-16/18 AS04-adjuvanted vaccine in HIV-positive women in South Africa: a partially-blind randomised placebo-controlled study.	Denny L; Hendricks B; Gordon C; Thomas F; Hezareh M; Dobbelaere K; Durand C; HervÃ© C; Descamps D	In developing countries, risk of human papillomavirus (HPV) infection may be increased by the high prevalence of human immunodeficiency virus (HIV) infection. We evaluated the safety and immunogenicity of the HPV-16/18 AS04-adjuvanted vaccine in HIV-infected women in South Africa. Asymptomatic HIV-positive women aged 18-25 years (N=120) were stratified by CD4âº T-cell count and randomised (1:1) …	2013	Nov	Vaccine	31	48	5745-53	ClinicalTrials.gov/NCT00586339	10.1016/j.vaccine.2013.09.032	24091311	Denny 2013
Humoral, mucosal, and cell-mediated immunity against vaccine and nonvaccine genotypes after administration of quadrivalent human papillomavirus vaccine to HIV-infected children.	Weinberg A; Song LY; Saah A; Brown M; Moscicki AB; Meyer WA 3rd; Bryan J; Levin MJ	OBJECTIVES: To characterize the immunogenicity of a quadrivalent human papillomavirus vaccine (QHPV) in human immunodeficiency virus (HIV)-infected children, we studied their immune responses to 3 or 4 doses. METHODS: HIV-infected children aged 7-12 years with a CD4 cell percentage of â‰¥15% of lymphocytes, received 3 doses of QHPV with or without a fourth dose after 72 weeks. Type-specific and c…	2012	Oct	J Infect Dis	206	8	1309-18		10.1093/infdis/jis489	22859825	Weinberg 2012
Safety and immunogenicity of the quadrivalent human papillomavirus vaccine in HIV-1-infected men.	Wilkin T; Lee JY; Lensing SY; Stier EA; Goldstone SE; Berry JM; Jay N; Aboulafia D; Cohn DL; Einstein MH; Saah A; Mitsuyasu RT; Palefsky JM	BACKGROUND: Human immunodeficiency virus type 1 (HIV-1)-infected men are at increased risk for anal cancer. Human papillomavirus (HPV) vaccination may prevent anal cancer caused by vaccine types. METHODS: AIDS Malignancy Consortium Protocol 052 is a single-arm, open-label, multicenter clinical trial to assess the safety and immunogenicity of the quadrivalent HPV (types 6, 11, 16, and 18) vaccine …	2010	Oct	J Infect Dis	202	8	1246-53	ClinicalTrials.gov/NCT00513526	10.1086/656320	20812850	Wilkin 2010
Immunogenicity and safety of the quadrivalent human papillomavirus vaccine in HIV-1-infected women.	Kojic EM; Kang M; Cespedes MS; Umbleja T; Godfrey C; Allen RT; Firnhaber C; Grinsztejn B; Palefsky JM; Webster-Cyriaque JY; Saah A; Aberg JA; Cu-Uvin S	BACKGROUND: Women infected with human immunodeficiency virus (HIV) are disproportionately affected by human papillomavirus (HPV)-related anogenital disease, particularly with increased immunosuppression. AIDS Clinical Trials Group protocol A5240 was a trial of 319 HIV-infected women in the United States, Brazil, and South Africa to determine immunogenicity and safety of the quadrivalent HPV vacci…	2014	Jul	Clin Infect Dis	59	1	127-35	ClinicalTrials.gov/NCT00604175	10.1093/cid/ciu238	24723284	Kojic 2014
Immunogenicity and safety of the human papillomavirus 6, 11, 16, 18 vaccine in HIV-infected young women.	Kahn JA; Xu J; Kapogiannis BG; Rudy B; Gonin R; Liu N; Wilson CM; Worrell C; Squires KE	BACKGROUND: The objective of this study was to determine whether the 3-dose quadrivalent human papillomavirus (HPV) vaccine series (HPV-6, -11, -16, -18) is immunogenic and safe in young women infected with human immunodeficiency virus (HIV). METHODS: We enrolled 99 women aged 16-23 years in a phase 2, open-label, multicenter trial, conducted from 2008 to 2011 by the Adolescent Medicine Trials Ne…	2013	Sep	Clin Infect Dis	57	5	735-44	ClinicalTrials.gov/NCT00710593	10.1093/cid/cit319	23667266	Kahn 2013
Comparison of the immunogenicity of CervarixÂ® and GardasilÂ® human papillomavirus vaccines for oncogenic non-vaccine serotypes HPV-31, HPV-33, and HPV-45 in HIV-infected adults.	Toft L; Tolstrup M; MÃ¼ller M; Sehr P; Bonde J; Storgaard M; Ã˜stergaard L; SÃ¸gaard OS	Individuals infected with human immunodeficiency virus (HIV) have excess risk of developing human papillomavirus (HPV)-related disease. A substantial fraction of HPV-associated cancers is caused by HPV serotypes not included in the currently available vaccines. Among healthy women, both Cervarix(Â®) (HPV-16/18, GlaxoSmithKline Biologicals, GSK) and Gardasil(Â®) (HPV-6/11/16/18, Merck) have demons…	2014		Hum Vaccin Immunother	10	5	1147-54	ClinicalTrials.gov/NCT01386164	10.4161/hv.27925	24553190	Toft 2014
Human Papillomavirus Antibody Levels and Quadrivalent Vaccine Clinical Effectiveness in Perinatally Human Immunodeficiency Virus-infected and Exposed, Uninfected Youth.	Moscicki AB; Karalius B; Tassiopoulos K; Yao TJ; Jacobson DL; Patel K; Purswani M; Seage GR	BACKGROUND: Persons who are infected with human immunodeficiency virus (HIV) are at high risk of human papillomavirus (HPV)-associated cancers. The objectives are to compare antibody titers to HPV 6, 11, 16, and 18 and rate of abnormal cytology between perinatally HIV-infected (PHIV) and perinatally HIV-exposed, uninfected (PHEU) youth. METHODS: This is a prospective observational cohort study of…	2019	Sep	Clin Infect Dis	69	7	1183-1191		10.1093/cid/ciy1040	30927547	Moscicki 2019
Safety and immunogenicity of the quadrivalent human papillomavirus (qHPV) vaccine in HIV-positive Spanish men who have sex with men (MSM).	Hidalgo-Tenorio C; RamÃ­rez-Taboada J; Gil-Anguita C; Esquivias J; Omar-Mohamed-Balgahata M; SamPedro A; Lopez-Ruz M; Pasquau J	BACKGROUND: Safety and immunogenicity of the quadrivalent human papillomavirus (qHPV) vaccine were evaluated in HIV-positive Spanish MSM. The prevalence of High Squamous Intraepithelial Lesions (HSIL) and genotypes of high-risk human papillomavirus (HR-HPV) were also determined, as well as risk factors associated with the presence of HR-HPV in anal mucosa. METHODS: This is a randomised, double bl…	2017	Jul	AIDS Res Ther	14	1	34	ISRCTN/ISRCTN14732216	10.1186/s12981-017-0160-0	28720147	Hidalgo-Tenorio 2017
The Efficacy of the Quadrivalent Human Papillomavirus Vaccine in Girls and Women Living With Human Immunodeficiency Virus.	McClymont E; Lee M; Raboud J; CoutlÃ©e F; Walmsley S; Lipsky N; Loutfy M; Trottier S; Smaill F; Klein MB; Harris M; Cohen J; Yudin MH; Wobeser W; Money D	BACKGROUND: Human papillomavirus (HPV) vaccination is safe and efficacious in women without human immunodeficiency virus (HIV). Although good immunogenicity has been observed in women living with HIV (WLWH), efficacy data in this population are needed. METHODS: We enrolled 420 females aged â‰¥9 years (range, 9-65) living with HIV. Participants were to receive 3 doses of qHPV vaccine (0/2/6 months…	2019	Feb	Clin Infect Dis	68	5	788-794		10.1093/cid/ciy575	29985988	McClymont 2019
A Randomized, Placebo-Controlled Trial of the Quadrivalent Human Papillomavirus Vaccine in Human Immunodeficiency Virus-Infected Adults Aged 27 Years or Older: AIDS Clinical Trials Group Protocol A5298.	Wilkin TJ; Chen H; Cespedes MS; Leon-Cruz JT; Godfrey C; Chiao EY; Bastow B; Webster-Cyriaque J; Feng Q; Dragavon J; Coombs RW; Presti RM; Saah A; Cranston RD	BACKGROUND: Adults living with human immunodeficiency virus (HIV) are at increased risk for anal and oropharyngeal cancer caused by human papillomavirus (HPV). The efficacy of HPV vaccines in this population is unknown. METHODS: In this phase 3, double-blind, randomized, controlled trial, we assigned HIV-infected adults aged â‰¥27 years to the quadrivalent HPV (types 6, 11, 16, 18) vaccine or pla…	2018	Oct	Clin Infect Dis	67	9	1339-1346	ClinicalTrials.gov/NCT01461096	10.1093/cid/ciy274	29659751	Wilkin 2018
HIV viral suppression results in higher antibody responses in HIV-positive women vaccinated with the quadrivalent human papillomavirus vaccine	Money, D.M.; Moses, E.; Blitz, S.; Vandriel, S.M.; Lipsky, N.; Walmsley, S.L.; Loutfy, M.; Trottier, S.; Smaill, F.; Yudin, M.H.; Klein, M.; Harris, M.; Cohen, J.; Wobeser, W.; Bitnun, A.; Lapointe, N.; Samson, L.; Brophy, J.; Karatzios, C.; Ogilvie, G.; CoutlÃ©e, F.; Raboud, J.; Alimenti, A.; Dobson, S.; Hankins, C.; Hill, J.; Krajden, M.; McAlpine, J.; Pick, N.; Singer, J.; Stone, S.; Summers, …	Objective To evaluate the immunogenicity and safety of the quadrivalent HPV (qHPV) vaccine in HIV-positive women over 24Â months. Design Between November 2008 and December 2012, 372 women aged 15 and older were enrolled from 14 Canadian HIV outpatient clinics in an open label cohort study. The qHPV vaccine (0.5Â mL) was administered intramuscularly at months 0, 2 and 6. The primary study endpoint…	2016		Vaccine	34	40	4799-4806		10.1016/j.vaccine.2016.08.016		Money 2016
Human Papillomavirus neutralizing and cross-reactive antibodies induced in HIV-positive subjects after vaccination with quadrivalent and bivalent HPV vaccines	Faust, H.; Toft, L.; Sehr, P.; MÃ¼ller, M.; Bonde, J.; Forslund, O.; Ã˜stergaard, L.; Tolstrup, M.; Dillner, J.	Ninety-one HIV-infected individuals (61 men and 30 women) were randomized to vaccination either with quadrivalent (Gardasilâ„¢) or bivalent (Cervarixâ„¢) HPV vaccine. Neutralizing and specific HPV-binding serum antibodies were measured at baseline and 12 months after the first vaccine dose. Presence of neutralizing and binding antibodies had good agreement (average Kappa for HPV types 6, 11, 16, …	2016		Vaccine	34	13	1559-1565		10.1016/j.vaccine.2016.02.019		Faust 2016
Cellular immunogenicity of human papillomavirus vaccines Cervarix and Gardasil in adults with HIV infection	Zurek Munk-Madsen, M.; Toft, L.; Kube, T.; Richter, R.; Ostergaard, L.; SÃ¸gaard, O.S.; Tolstrup, M.; Kaufmann, A.M.	Human papillomavirus (HPV) infection is a frequent cause of malignant and non-malignant disease, in particular among persons with HIV. HPV serotype-specific anti L1 antibodies protect against HPV infection but little is known about prophylactic HPV vaccine-induced cell-mediated immunity against HPV in high-risk individuals. We recently showed that both HPV vaccines (GardasilÂ® and CervarixÂ®) ind…	2018		Human Vaccines and Immunotherapeutics	14	4	909-916		10.1080/21645515.2017.1407896		ZurekMunk-Madsen 2018
Persistence of memory B-cell and T-cell responses to the quadrivalent HPV vaccine in HIV-infected children	Weinberg, A.; Huang, S.; Moscicki, A.-B.; Saah, A.; Levin, M.J.	Objective: To determine the magnitude and persistence of quadrivalent human papillomavirus (HPV)16 and HPV18 B-cell and T-cell memory after three or four doses of quadrivalent HPV vaccine (QHPV) in HIV-infected children. Methods: Seventy-four HIV-infected children immunized with four doses and 23 with three doses of QHPV had HPV16 and HPV18 IgG B-cell and IFNÎ³ and IL2 T-cell ELISPOT performed at…	2018		AIDS	32	7	851-859		10.1097/QAD.0000000000001773		Weinberg 2018
Quadrivalent HPV vaccine in HIV-1-infected early adolescent girls and boys in Kenya: Month 7 and 12 post vaccine immunogenicity and correlation with immune status	Mugo, N.R.; Eckert, L.; Magaret, A.S.; Cheng, A.; Mwaniki, L.; Ngure, K.; Celum, C.; Baeten, J.M.; Galloway, D.A.; Wamalwa, D.; Wald, A.	Introduction: In sub-Saharan Africa, a generation of HIV-1-infected children is approaching the age of sexual debut and becoming at risk for HPV infection and its sequelae. We assessed safety and immunogenicity of the quadrivalent HPV (qHPV) vaccine in HIV-1-infected adolescents. Methods: In an open-label trial among Kenyan, HIV-1-infected adolescents aged 9â€“14 years, we administered the qHPV v…	2018		Vaccine	36	46	7025-7032		10.1016/j.vaccine.2018.09.059		Mugo 2018
Anogenital human papillomavirus virus DNA and sustained response to the quadrivalent HPV vaccine in women living with HIV-1	Cespedes, M.S.; Kang, M.; Kojic, E.M.; Umbleja, T.; Godfrey, C.; Webster-Cyriaque, J.Y.; Masih, R.; Firnhaber, C.; Grinsztejn, B.; Saah, A.; Cu-Uvin, S.; Aberg, J.A.	Objectives: People living with HIV have increased Human Papillomavirus (HPV) related lesions and malignancies. We describe HPV DNA recovered from the cervix and anal canal, explore the effect of vaccination on HPV detection, and examine the durability of vaccine titers in women living with HIV-1 who were vaccinated with the quadrivalent HPV vaccine. Methods: AIDS Clinical Trials Group A5240 was a…	2018		Papillomavirus Research	6	(Cespedes M.S., Michelle.Cespedes@mssm.edu; Aberg J.A.) Division of Infectious Disease, Icahn School of Medicine at Mount Sinai, New York, NY, United States(Kang M.; Umbleja T.) Center for Biostatistics in AIDS Research, Harvard T.H. Chan School of Public	15-21		10.1016/j.pvr.2018.08.002		Cespedes 2018
Oral and systemic HPV antibody kinetics post-vaccination among HIV-positive and HIV-negative men	Pinto, L.A.; Wilkin, T.J.; Kemp, T.J.; Abrahamsen, M.; Isaacs-Soriano, K.; Pan, Y.; Webster-Cyriaque, J.; Palefsky, J.M.; Giuliano, A.R.	Duration and functional aspects of the oral and systemic antibody responses following HPV vaccination in HIV-negative (HIVâˆ’) and HIV-positive (HIV+) men are not well characterized. Oral and systemic HPV-16 and HPV-18-specific antibody levels were evaluated over 18-months of follow-up, in HIV+ and HIVâˆ’ men. Sera and oral gargles from 147 HIVâˆ’ men, ages 27â€“45 and 75 HIV+ men, ages 22â€“61, …	2019		Vaccine	37	18	2502-2510		10.1016/j.vaccine.2019.03.034		Pinto 2019
Immunogenicity and safety of the AS04-HPV-16/18 and HPV-6/11/16/18 human papillomavirus vaccines in asymptomatic young women living with HIV aged 15â€“25 years: A phase IV randomized comparative study	Folschweiller, N.; Teixeira, J.; Joshi, S.; Goldani, L.Z.; Supparatpinyo, K.; Basu, P.; Chotpitayasunondh, T.; Chetchotisakd, P.; Ruxrungtham, K.; Roteli-Martins, C.; Grinsztejn, B.; Quintana, S.M.; Kumarasamy, N.; Poongulali, S.; Kulkarni, V.; Lin, L.; Datta, S.K.; Descamps, D.; Dodet, M.; Dubin, G.; Friel, D.; Hezareh, M.; Karkada, N.; Meric Camilleri, D.; Poncelet, S.; Salaun, B.; Tavares-da-S…	Background: Women living with HIV (WLWH) are at higher risk of acquisition and progression of human papillomavirus (HPV) infection. Evidence on effect of HPV vaccination in this population is limited. Methods: This phase IV randomized controlled observer-blind study assessed immunogenicity and safety of two HPV vaccines (AS04-HPV-16/18 vs. 4vHPV) given in WLWH (stage 1) and HIV- females aged 15â€…	2020		EClinicalMedicine	23	(Folschweiller N., nicolas.x.folschweiller@gsk.com; Lin L.; Descamps D.; Dubin G.; Friel D.; Karkada N.; Meric Camilleri D.; Tavares-da-Silva F.; Thomas-Jooris F.; Struyf F.) GSK, Avenue Fleming 20, Wavre, Belgium(Teixeira J.) University of Campinas, Camp			10.1016/j.eclinm.2020.100353		Folschweiller 2020
Safety and immunogenicity of a quadrivalent human papillomavirus (types 6, 11, 16, and 18) vaccine in HIV-infected children 7 to 12 years old	Levin, M.J.; Moscicki, A.-B.; Song, L.-Y.; Fenton, T.; Meyer, W.A.; Read, J.S.; Handelsman, E.L.; Nowak, B.; Sattler, C.A.; Saah, A.; Radley, D.R.; Esser, M.T.; Weinberg, A.	Background: Quadrivalent human papillomavirus vaccine (QHPV) is >95% effective in preventing infection with vaccine-type human papillomavirus. The safety and immunogenicity of QHPV are unknown in HIV-infected children. Methods: HIV-infected children (N = 126)-age >7 to <12 years, with a CD4% â‰¥15-and on stable antiretroviral therapy if CD4% was <25-were blindly assigned to receive a dose of QHPV…	2010		Journal of Acquired Immune Deficiency Syndromes	55	2	197-204		10.1097/QAI.0b013e3181de8d26		Levin 2010
Safety and immunogenicity of a quadrivalent human papillomavirus vaccine in HIV-infected and HIV-negative adolescents and young adults	Giacomet, V.; Penagini, F.; Trabattoni, D.; ViganÃ², A.; Rainone, V.; Bernazzani, G.; Bonardi, C.M.; Clerici, M.; Bedogni, G.; Zuccotti, G.V.	Human papillomavirus (HPV) infection is highly prevalent and can lead to cancer; the development of safe and efficacious vaccines for HPV is a major public health concern. The two licensed HPV vaccines contain recombinant virus-like particles of HPV 16 and 18; one of such vaccines also protects against HPV types 6 and 11 which cause genital warts. We determined safety and immunogenicity of quadri…	2014		Vaccine	32	43	5657-5661		10.1016/j.vaccine.2014.08.011		Giacomet 2014
Immunogenicity and safety of the quadrivalent human papillomavirus vaccine in girls living with HIV	Brophy, J.; Bitnun, A.; Alimenti, A.; Lapointe, N.; Samson, L.; Read, S.; Karatzios, C.; Dobson, S.; Moses, E.; Blitz, S.; Lipsky, N.-G.; Ogilvie, G.; Walmsley, S.; Raboud, J.; Money, D.; HPV in HIV Study Group; Azampanah, A.; Cohen, J.; CoutlÃ©e, F.; Hankins, C.; Harris, M.; Kaida, A.; Klein, M.; Krajden, M.; Loutfy, M.; McAlpine, J.; Pick, N.; Seigel, S.; Singer, J.; Smaill, F.; Stone, S.; Summ…	We evaluated quadrivalent human papillomavirus vaccine seroresponses among 35 girls living with HIV (9-13 years of ages) and compared with data on girls without HIV, as part of a subgroup analysis. The quadrivalent human papillomavirus vaccine was safe and well tolerated. However, antibody response was significantly lower in girls living with HIV relative to girls without HIV. HIV virologic suppr…	2018		Pediatric Infectious Disease Journal	37	6	595-597		10.1097/INF.0000000000001874		Brophy 2018
High Prevalence of Anal High-Grade Squamous Intraepithelial Lesions, and Prevention Through Human Papillomavirus Vaccination, in Young Men Who Have Sex with Men Living with Human Immunodeficiency Virus	Palefsky, J.M.; Lensing, S.Y.; Belzer, M.; Lee, J.; Gaur, A.H.; Mayer, K.; Futterman, D.; Stier, E.A.; Paul, M.E.; Chiao, E.Y.; Reirden, D.; Goldstone, S.E.; Tirado, M.; Cachay, E.R.; Barroso, L.F.; Da Costa, M.; Darragh, T.M.; Rudy, B.J.; Wilson, C.M.; Kahn, J.A.	Background: Men who have sex with men (MSM) are at high risk for human papillomavirus (HPV)-related anal cancer. Little is known about the prevalence of low-grade squamous intraepithelial lesions (LSILs) and the anal cancer precursor, high-grade squamous intraepithelial lesions (HSILs), among young MSM with HIV (MSMLWH). HPV vaccination is recommended in this group, but its safety, immunogenicity…	2021		Clinical Infectious Diseases	73	8	1388-1396		10.1093/cid/ciab434		Palefsky 2021
Effects of Sex, Existing Antibodies, and HIV-1-Related and Other Baseline Factors on Antibody Responses to Quadrivalent HPV Vaccine in Persons with HIV	Kang, M.; Umbleja, T.; Ellsworth, G.; Aberg, J.; Wilkin, T.	Background:We compared antibody (Ab) responses to a quadrivalent (types 6, 11, 16, and 18) human papillomavirus (HPV) vaccine between men and women with HIV-1.Methods:A retrospective analysis of participant-level data from published clinical trials of HPV vaccine administered at study entry and at weeks 8 and 24 was conducted separately for baseline Ab undetectable and baseline Ab detectable usin…	2022		Journal of Acquired Immune Deficiency Syndromes	89	4	414-422		10.1097/QAI.0000000000002891		Kang 2022
Brief Report: Persistence of Non-Vaccine Oncogenic HPV Genotypes in Quadrivalent HPV-Vaccinated Women Living With HIV	McClymont, E.; CoutlÃ©e, F.; Lee, M.; Albert, A.; Raboud, J.; Walmsley, S.; Lipsky, N.; Loutfy, M.; Trottier, S.; Smaill, F.; Klein, M.B.; Yudin, M.H.; Harris, M.; Wobeser, W.; Bitnun, A.; Samson, L.; Money, D.	Background:Human papillomavirus (HPV) vaccines have promising safety and immunogenicity data in women living with HIV (WLWH). However, it is critical to understand the residual burden of oncogenic HPV within WLWH to inform postvaccination cervical screening needs. We assessed rates of persistent infection with nonquadrivalent HPV (qHPV) oncogenic types in a cohort of qHPV-vaccinated WLWH.Setting:…	2020		Journal of Acquired Immune Deficiency Syndromes	83	3	230-234		10.1097/QAI.0000000000002258		McClymont 2020
Immunogenicity and Safety of the 9-Valent Human Papillomavirus Vaccine in Solid Organ Transplant Recipients and Adults Infected with Human Immunodeficiency Virus (HIV)	Boey, L.; Curinckx, A.; Roelants, M.; Derdelinckx, I.; Van Wijngaerden, E.; De Munter, P.; Vos, R.; Kuypers, D.; Van Cleemput, J.; Vandermeulen, C.	Background: The burden of human papillomavirus (HPV) in human immunodeficiency virus (HIV)-infected persons and solid organ transplant (SOT) recipients is high. Clinical trials on HPV vaccines in persons living with HIV and particularly in SOT recipients have been sparse to date, included low numbers of participants, and none of them assessed the 9-valent HPV (9vHPV) vaccine. We investigated the …	2021		Clinical Infectious Diseases	73	3	E661-E671		10.1093/cid/ciaa1897		Boey 2021
Effectiveness of the quadrivalent hpv vaccine in preventing anal â‰¥ hsils in a spanish population of hiv+ msm aged > 26 years	Hidalgo-Tenorio, C.; Pasquau, J.; Omar-Mohamed, M.; Sampedro, A.; LÃ³pez-Ruz, M.A.; Hidalgo, J.L.; RamÃ­rez-Taboada, J.	Anal squamous cell carcinoma is the most frequent virus-related non-AIDS-defining neoplasia among HIV-infected individuals, especially MSM. The objectives of this study were to analyze the effectiveness of the quadrivalent HPV (qHPV) vaccine to prevent anal â‰¥ high-grade squamous intraepithelial lesions (â‰¥HSILs), external ano-genital lesions (EAGLs), and infection by qHPV vaccine genotypes in …	2021		Viruses	13	2			10.3390/v13020144		Hidalgo-Tenorio 2021

## Sheet: review_113600_irrelevant_csv_20
Title	Authors	Abstract	Published Year	Published Month	Journal	Volume	Issue	Pages	DOI	Ref	Study	Notes
[Nobel Prize 2008: Viruses are more than infectious agents].	Blum HE		2008	Dec	Dtsch Med Wochenschr	133	50	p43	10.1055/s-2008-1021937	19090465	Blum 2008
The Nobel Prize in Medicine goes to fighters of global epidemics.	Ellenbogen RG		2008	Dec	Neurosurgery	63	6	10	10.1227/01.NEU.0000313627.00324.03	19057302	Ellenbogen 2008
Nobel for AIDS virus discovery, finally.	Abbott A; Brumfiel G		2008	Oct	Nature	455	7214	712-3	10.1038/455712a	18843321	Abbott 2008
Preparing for the availability of a partially effective HIV vaccine: some lessons from other licensed vaccines.	Chen RT; Hu DJ; Dunne E; Shaw M; Mullins JI; Rerks-Ngarm S		2011	Aug	Vaccine	29	36	6072-8	10.1016/j.vaccine.2011.07.015	21745523	Chen 2011
Reversible features of cervical cancer in human immunodeficiency virus infection: impaired access, impaired surveillance, impaired immunity, impaired outcomes.	Little RF; Denicoff AM; Trimble EL		2008	Jun	Cancer	112	12	2627-30	10.1002/cncr.23499	18429005	Little 2008
Anti-tumor CD8+ T cell immunity elicited by HIV-1-based virus-like particles incorporating HPV-16 E7 protein.	Di Bonito P; Grasso F; Mochi S; Petrone L; Fanales-Belasio E; Mei A; Cesolini A; Laconi G; Conrad H; Bernhard H; Dembek CJ; Cosma A; Santini SM; Lapenta C; Donati S; Muratori C; Giorgi C; Federico M	Here we report a novel strategy for the induction of CD8(+) T cell adaptive immune response against viral and tumor antigens. This approach relies on high levels of incorporation in HIV-1 VLPs of a mutant of HIV-1 Nef (Nef(mut)) which can act as anchoring element for foreign proteins. By in vitro assay, we found that VLP-associated Nef(mut) is efficiently cross-presented by antigen presenting cel…	2009	Dec	Virology	395	1	45-55	10.1016/j.virol.2009.09.012	19800648	DiBonito 2009	alanna bergman (2020-09-18 06:31:55)(Screen): animal study;
Interventions to prevent sexually transmitted infections, including HIV infection.	Marrazzo JM; Cates W	The Centers for Disease Control and Prevention (CDC) Sexually Transmitted Disease (STD) Treatment Guidelines were last updated in 2006. To update the "Clinical Guide to Prevention Services" section of the 2010 CDC STD Treatment Guidelines, we reviewed the recent science with reference to interventions designed to prevent acquisition of STDs, including human immunodeficiency virus (HIV) infection.…	2011	Dec	Clin Infect Dis	53 Suppl 3	Suppl 3	S64-78	10.1093/cid/cir695	22080271	Marrazzo 2011	alanna bergman (2020-09-18 06:32:32)(Screen): review not a study;
Anal Human Papillomavirus Infection among MSM Attending University in China: Implications for Vaccination.	Fan S; Li P; Ouyang L; Yuan T; Gong H; Ding Y; Luo Z; Wu G; Yu M; Zou H	Men who have sex with men (MSM) attending university are a high-risk population for human papillomavirus (HPV) infection and are a neglected population of HPV vaccination programs in China. To provide evidence for HPV vaccination policies, we conducted this study to examine the prevalence and factors associated with anal HPV infection among MSM attending university in China. A self-administered o…	2020	Apr	Vaccines (Basel)	8	2		10.3390/vaccines8020175	32283842	Fan 2020	alanna bergman (2020-09-18 06:23:56)(Screen): HPV rates without vaccination;
Induction of CD4-independent E7-specific CD8+ memory response by heat shock fusion protein.	Liu H; Wu BH; Rowse GJ; Emtage PC	Infection with human papillomavirus type 16 (HPV16) is strongly associated with a number of disease states, of which cervical and anal cancers represent the most drastic endpoints. Induction of T-cell-mediated immunity, particularly cytotoxic T lymphocytes (CTL), is important in eradication of HPV-induced lesions. Studies have shown that heat shock protein fusion proteins are capable of inducing …	2007	Aug	Clin Vaccine Immunol	14	8	1013-23	10.1128/CVI.00029-07	17596433	Liu 2007	alanna bergman (2020-09-18 06:24:37)(Screen): HPV treatment not vaccination;
Is screen-and-treat approach suited for screening and management of precancerous cervical lesions in Sub-Saharan Africa?	Fokom-Domgue J; Vassilakos P; Petignat P	The World Health Organization guidelines for screening and management of cervical precancerous lesions updated in 2013 made an emphasis on the use of the 'screen-and-treat' approach for cervical cancer prevention. In order to facilitate scaling-up in low income settings, most of these screen-and-treat strategies do not involve confirmatory biopsy. This yields a certain rate of overtreatment. In o…	2014	Aug	Prev Med	65		138-40	10.1016/j.ypmed.2014.05.014	24879892	Fokom-Domgue 2014	alanna bergman (2020-09-18 06:25:06)(Screen): opinion piece;
Oncogenic HPV among HIV infected female population in West Bengal, India.	Sarkar K; Pal R; Bal B; Saha B; Bhattacharya S; Sengupta S; Mazumdar PP; Chakraborti S	BACKGROUND: Prevalence of both cervical cancer and Human Immunodeficiency Virus (HIV) infection are very high in India. Natural history of Human Papilloma Virus (HPV) infection is known to be altered in HIV positive women and there is an increased possibility of persistence of HPV infections in this population. Therefore, this study was conducted to understand the epidemiology and circulating gen…	2011	Mar	BMC Infect Dis	11		72	10.1186/1471-2334-11-72	21418663	Sarkar 2011	alanna bergman (2020-09-18 06:25:49)(Screen): HIV and HPV without vaccination;
Characteristics of memory B cells elicited by a highly efficacious HPV vaccine in subjects with no pre-existing immunity.	Scherer EM; Smith RA; Simonich CA; Niyonzima N; Carter JJ; Galloway DA	Licensed human papillomavirus (HPV) vaccines provide near complete protection against the types of HPV that most commonly cause anogenital and oropharyngeal cancers (HPV 16 and 18) when administered to individuals naive to these types. These vaccines, like most other prophylactic vaccines, appear to protect by generating antibodies. However, almost nothing is known about the immunological memory …	2014	Oct	PLoS Pathog	10	10	e1004461	10.1371/journal.ppat.1004461	25330199	Scherer 2014
Number of external anogenital warts is associated with the occurrence of abnormal cervical cytology.	Chayachinda C; Boriboonhirunsarn D; Thamkhantho M; Nuengton C; Chalermchockcharoenkit A	BACKGROUND: Anogenital warts (AGWs) are common results of sexually transmitted infection (STI). Human papillomavirus (HPV) types 6 and 11, which are non-oncogenic types, account for 90% of the clinical manifestations. Although the quadrivalent HPV vaccine has been launched, AGW remains prevalent in some countries and shows association with abnormal cervical cytology. OBJECTIVES: To study the prev…	2014		Asian Pac J Cancer Prev	15	3	1177-80	10.7314/apjcp.2014.15.3.1177	24606437	Chayachinda 2014	alanna bergman (2020-09-18 06:28:01)(Screen): doesnt address vaccination;
Return on investment: a fuller assessment of the benefits and cost savings of the US publicly funded family planning program.	Frost JJ; Sonfield A; Zolna MR; Finer LB	Policy Points: The US publicly supported family planning effort serves millions of women and men each year, and this analysis provides new estimates of its positive impact on a wide range of health outcomes and its net savings to the government. The public investment in family planning programs and providers not only helps women and couples avoid unintended pregnancy and abortion, but also helps …	2014	Dec	Milbank Q	92	4	696-749	10.1111/1468-0009.12080	25314928	Frost 2014	alanna bergman (2020-09-18 06:28:45)(Screen): cost savings not individual outcomes;
Prevalence and correlates of genital warts in Kenyan female sex workers.	Kavanaugh BE; Odem-Davis K; Jaoko W; Estambale B; Kiarie JN; Masese LN; Deya R; Manhart LE; Graham SM; McClelland RS	BACKGROUND: Our goal in the present study was to investigate the prevalence and correlates of genital warts in a population of female sex workers in Mombasa, Kenya. Because of the high prevalence of human immunodeficiency virus type 1 (HIV-1) in this population, we were particularly interested in the association between HIV-1 infection and genital warts. METHODS: We conducted a cross-sectional st…	2012	Nov	Sex Transm Dis	39	11	902-5	10.1097/OLQ.0b013e318275ec7f	23060082	Kavanaugh 2012
Women with HIV are more commonly infected with non-16 and -18 high-risk HPV types.	McKenzie ND; Kobetz EN; Hnatyszyn J; Twiggs LB; Lucci JA 3rd	OBJECTIVE: To review and summarize evidence from clinical, translational and epidemiologic studies which have examined the clinically relevant aspects of HPV type prevalence and cervical dysplasia in HIV-infected women. METHODS: Relevant studies were identified through a MEDLINE search. References of identified reports were also used to identify additional published articles for review. RESULTS: …	2010	Mar	Gynecol Oncol	116	3	572-7	10.1016/j.ygyno.2009.10.058	19906410	McKenzie 2010
European Code against Cancer 4th Edition: Infections and Cancer.	Villain P; Gonzalez P; Almonte M; Franceschi S; Dillner J; Anttila A; Park JY; De Vuyst H; Herrero R	Of the 2,635,000 new cancer cases (excluding non-melanoma skin cancers) occurring in the European Union (EU) in 2012, it is estimated that approximately 185,000 are related to infection with human papillomaviruses (HPVs), hepatitis B and C viruses (HBV and HCV), and Helicobacter pylori (H. pylori). Chronic infection with these agents can lead to cancers of the cervix uteri, liver, and stomach, re…	2015	Dec	Cancer Epidemiol	39 Suppl 1		S120-38	10.1016/j.canep.2015.10.006	26589774	Villain 2015
Anal canal cancer in Brazil: why should we pay more attention to the epidemiology of this rare disease?	Donadio MD; Riechelmann RP	Anal canal cancer is one of the human papilloma virus (HPV)-associated diseases with increasing incidence. High-risk sexual behaviour and the resurgence of human immunodeficiency virus (HIV) infection, associated with low HPV vaccine coverage, are risk factors for the increased incidence of this cancer. In this paper, the authors point out pertinent questions regarding the greater exposure of the…	2020		Ecancermedicalscience	14		1037	10.3332/ecancer.2020.1037	32565890	Donadio 2020
Innovative public-private partnership: a diagonal approach to combating women's cancers in Africa.	Oluwole D; Kraemer J	PROBLEM: In low- and middle-income countries, breast and cervical cancer have a poor prognosis, partly owing to barriers to treatment. To redress this situation, health systems must be strengthened. APPROACH: Pink Ribbon Red Ribbon (PRRR) is an innovative partnership designed to leverage public and private investments in global health and to build on the successful United States President's Emerg…	2013	Sep	Bull World Health Organ	91	9	691-6	10.2471/BLT.12.109777	24101785	Oluwole 2013
Management of external genital warts.	Karnes JB; Usatine RP	Genital warts affect 1% of the sexually active U.S. population and are commonly seen in primary care. Human papillomavirus types 6 and 11 are responsible for most genital warts. Warts vary from small, flat-topped papules to large, cauliflower-like lesions on the anogenital mucosa and surrounding skin. Diagnosis is clinical, but atypical lesions should be confirmed by histology. Treatments may be …	2014	Sep	Am Fam Physician	90	5	312-8		25251091	Karnes 2014
Human papillomavirus vaccination programs and human immunodeficiency virus epidemics.	Yasmin S; Gerberry DJ; Blower S		2011	Oct	Clin Infect Dis	53	8	845-6	10.1093/cid/cir514	21921228	Yasmin 2011
Adult-onset recurrent respiratory papillomatosis: a review of disease pathogenesis and implications for patient counseling.	Taliercio S; Cespedes M; Born H; Ruiz R; Roof S; Amin MR; Branski RC	IMPORTANCE: A new diagnosis of adult-onset recurrent respiratory papillomatosis (AO-RRP) prompts many questions related to disease acquisition, course, and transmission. Recent attention to the human papillomavirus (HPV), along with emerging data on AO-RRP, provides a foundation for patient counseling. OBJECTIVE: To provide a framework for these discussions, including an overview of the current l…	2015	Jan	JAMA Otolaryngol Head Neck Surg	141	1	78-83	10.1001/jamaoto.2014.2826	25393901	Taliercio 2015
HPV type infection in different anogenital sites among HIV-positive Brazilian women.	GonÃ§alves MA; Randi G; Arslan A; Villa LL; Burattini MN; Franceschi S; Donadi EA; Massad E	OBJECTIVES: To evaluate the prevalence of human papillomavirus (HPV) types, and risk factors for HPV positivity across cervix, vagina and anus, we conducted a study among 138 women with human immunodeficiency virus (HIV). GOAL: Compare the prevalence of different HPV types and the risk factors for HPV positivity in three sites. RESULTS: The most frequently detected HPV types in all sites were, in…	2008	Mar	Infect Agent Cancer	3		5	10.1186/1750-9378-3-5	18341690	GonÃ§alves 2008
[Exploring the issue of cervical cancer prevention and control in women living with HIV/AIDS].	Chuang P; Tsai CM	Shared risk factors mean that women engaging in unprotected sex are at risk of contracting both the human immunodeficiency virus (HIV) and the human papillomavirus (HPV). As HIV suppresses bodily immune systems, an HIV-positive woman with HPV will likely see a faster progression of cancer cells around the cervix. Therefore, it is important to prevent and control cervical cancer in HIV-positive wo…	2010	Feb	Hu Li Za Zhi	57	1	71-6		20127625	Chuang 2010
A qualitative analysis of factors influencing HPV vaccine uptake in Soweto, South Africa among adolescents and their caregivers.	Katz IT; Nkala B; Dietrich J; Wallace M; Bekker LG; Pollenz K; Bogart LM; Wright AA; Tsai AC; Bangsberg DR; Gray GE	BACKGROUND: In South Africa, the prevalence of oncogenic Human Papillomavirus (HPV) may be as high as 64%, and cervical cancer is the leading cause of cancer-related death among women. The development of efficacious prophylactic vaccines has provided an opportunity for primary prevention. Given the importance of psycho-social forces in vaccine uptake, we sought to elucidate factors influencing HP…	2013		PLoS One	8	8	e72094	10.1371/journal.pone.0072094	24023613	Katz 2013
Meeting report VLPNPV: Session 8: Vaccines I.	Thiriot DS	In Session 8 of the recent conference "Virus-Like Particle and Nano-Particle Vaccines" held at the Salk Institute in La Jolla, California (05 June 2014), four scientists described new virus-like particle (VLP) approaches, progress, and early-stage plans for vaccines against significant human pathogens including HPV, malaria, HIV, Dengue, and RSV. A unifying theme was that displaying epitopes in a…	2014		Hum Vaccin Immunother	10	10	3078-9	10.4161/21645515.2014.972841	25483643	Thiriot 2014
Human papillomavirus-related disease in men: not just a women's issue.	Palefsky JM	The most common cause of mortality related to human papillomavirus (HPV) infection is cervical cancer. However, male HPV infection is also an important concern, both for the disease burden in men and for the risk of transmission to women. HPV is associated with a variety of cancers in men, including anal cancer and a subset of penile and oral cancers. The incidence of anal and oral cancers relate…	2010	Apr	J Adolesc Health	46	4 Suppl	S12-9	10.1016/j.jadohealth.2010.01.010	20307839	Palefsky 2010	alanna bergman (2020-09-18 06:48:47)(Screen): review not a study;
Human papillomavirus anogenital disease in HIV-infected individuals.	Chin-Hong PV; Palefsky JM	Human papillomavirus (HPV) is one of the most common sexually transmitted infections and a significant cause of anogenital malignancies, precancer lesions, and cutaneous disease. Human immunodeficiency virus (HIV)-positive individuals have a higher prevalence of HPV infection and HPV-associated anogenital disease compared to age-matched HIV-negative controls. Data suggest that there has been litt…	2005	Jan-Feb	Dermatol Ther	18	1	67-76	10.1111/j.1529-8019.2005.05009.x	15842614	Chin-Hong 2005	alanna bergman (2020-09-18 06:49:15)(Screen): HIV and HPV no vaccines;
[Human papilloma virus-induced disease in HIV-positive patients].	Wienecke R; Brockmeyer NH; Kreuter A	Since the introduction of highly active antiretroviral therapy (HAART), opportunistic infections by bacteria and fungi have been reduced in human immunodeficiency virus (HIV)-positive patients. However, diseases caused by human papilloma virus (HPV) have become more frequent despite HAART. There is an increased incidence of anal and cervical carcinomas, their precancerous lesions such as anal/cer…	2006	Nov	Hautarzt	57	11	994-8	10.1007/s00105-006-1236-2	17051407	Wienecke 2006	alanna bergman (2020-09-18 06:49:32)(Screen): review not a study;
Prevalence of human papillomavirus genotypes and related abnormalities of cervical cytological results among HIV-1-infected women in Rochester, New York.	Luque AE; Jabeen M; Messing S; Lane CA; Demeter LM; Rose RC; Reichman RC	Women with human immunodeficiency virus (HIV) infection have higher rates of concurrent human papillomavirus (HPV) infection and cervical dysplasia than do HIV-uninfected women. They are also more commonly infected with multiple HPV types simultaneously. To determine the prevalence of different HPV genotypes in a group of HIV-infected women and to correlate these findings with cervical cytologica…	2006	Aug	J Infect Dis	194	4	428-34	10.1086/505876	16845625	Luque 2006	Alvine Akumbom (2020-09-18 09:30:31)(Screen): HIV and HPV, no vaccine;
Management of cutaneous human papillomavirus infection in immunocompromised patients.	Varada S; Posnick M; Alessa D; RamÃ­rez-Fort MK	Individuals with inherited immunodeficiencies, autoimmune disorders, organ or bone marrow transplantation and with human immunodeficiency virus are particularly susceptible to developing severe, persistent and extensive manifestations of cutaneous human papillomavirus (HPV) disease. These complex cases require a unique and often multimodal approach to management. In this chapter, we discuss sever…	2014		Curr Probl Dermatol	45		197-215	10.1159/000357187	24643188	Varada 2014
Immunity and squamous cell carcinoma of the anus: epidemiological, clinical and therapeutic aspects.	Pernot S; Terme M; Zaanan A; Tartour E; Weiss L; Taieb J	Squamous cell carcinoma of the anus (SCCA) is a rare disease, but its incidence has been increasing dramatically since the 1970s. Men who have sex with men (MSM) and infection with human immunodeficiency virus (HIV) are the two main risk factors. Risk of developing SCCA is increased more than 100-fold in HIV-seropositive MSM. We review here how immunodeficiency could promote SCCA and how restorat…	2014	Feb	Clin Res Hepatol Gastroenterol	38	1	18-23	10.1016/j.clinre.2013.07.002	23932704	Pernot 2014	Alvine Akumbom (2020-09-18 06:44:49)(Screen): literature review;
Cervical Dysplasia, Infection, and Phylogeny of Human Papillomavirus in HIV-Infected and HIV-Uninfected Women at a Reproductive Health Clinic in Nairobi, Kenya.	Omire A; Budambula NLM; Kirumbi L; Langat H; Kerosi D; Ochieng W; Lwembe R	High risk human Papillomavirus (HPV) infections ultimately cause cervical cancer. Human Immunodeficiency Virus (HIV) infected women often present with multiple high-risk HPV infections and are thus at a higher risk of developing cervical cancer. However, information on the circulating high-risk HPV genotypes in Kenya in both HIV-infected and HIV-uninfected women is still scanty. This study is aim…	2020		Biomed Res Int	2020		4945608	10.1155/2020/4945608	32685493	Omire 2020	Alvine Akumbom (2020-09-18 09:17:08)(Screen): HPV and HIV but no vaccine;
Update From the Advisory Committee on Immunization Practices.	O'Leary ST; Maldonado YA; Kimberlin DW	The Advisory Committee on Immunization Practices (ACIP), a group of medical and public health experts, meets 3 times per year to develop recommendations for vaccine use in the United States. The group usually has 15 voting members, each of whom is appointed to a 4-year term. ACIP members and Centers for Disease Control and Prevention staff discuss the epidemiology of vaccine-preventable diseases …	2019	Nov	J Pediatric Infect Dis Soc	8	5	379-383	10.1093/jpids/piz045	31367738	O'Leary 2019	alanna bergman (2020-09-18 06:50:52)(Screen): review;
[New therapeutic strategies for human papillomavirus related anogenital lesions in HIV patients: highly active antiretroviral therapy and HPV vaccines].	FustÃ© P; SantamarÃ­a X; Carreras R	This review focuses on the recent therapeutic advances that may affect the management of neoplastic anogenital human papillomavirus (HPV)-related lesions in human immunodeficiency virus patients: highly active antiretroviral therapy (HAART) and HPV vaccines. HAART shows limited benefit on the incidence of high grade intraepithelial lesions and cancer in cervix, vulva and anus. On the other hand, …	2008	Jun	Med Clin (Barc)	131	1	30-4	10.1157/13123038	18582422	FustÃ© 2008
Prevalence and genotype characterization of human papillomaviruses among HIV-seropositive in Ouagadougou, Burkina Faso.	Djigma FW; OuÃ©draogo C; Karou DS; Sagna T; Bisseye C; Zeba M; Ouermi D; Gnoula C; Pietra V; Ghilat-Avoid-Belem NW; Sanogo K; Sempore J; Pignatelli S; Ferri AM; Nikiema JB; Simpore J	BACKGROUND: Approximately, 15-20 of 40 HPVs that infect the female genital tract confer a high-risk of invasive cancer, thus HPVs account for 95% of cervix cancers. The objectives of this study were to: (i) estimate the prevalence of HPV infection in women infected with HIV in Ouagadougou, (ii) identify potential carcinogenic HPV strains and (iii) determine whether existing HPV vaccines match the…	2011	Mar	Acta Trop	117	3	202-6	10.1016/j.actatropica.2010.12.007	21167118	Djigma 2011	alanna bergman (2020-09-18 06:55:37)(Screen): not a vaccine study;
Primary prevention of human papillomavirus-dependent neoplasia: no condom, no sex.	Epstein RJ	Cervix cancer is one of several neoplastic disorders that arise following transfer of human papillomavirus (HPV) during unprotected sexual intercourse, and like most other sexually transmitted diseases (STDs), is largely preventable by consistent condom use. This primary prevention strategy has received little support, however, when compared with massive secondary prevention initiatives involving…	2005	Nov	Eur J Cancer	41	17	2595-600	10.1016/j.ejca.2005.06.023	16223580	Epstein 2005	alanna bergman (2020-09-18 06:51:34)(Screen): review not a study;
Human papillomavirus genotypes associated with cervical cytologic abnormalities and HIV infection in Ugandan women.	Blossom DB; Beigi RH; Farrell JJ; Mackay W; Qadadri B; Brown DR; Rwambuya S; Walker CJ; Kambugu FS; Abdul-Karim FW; Whalen CC; Salata RA	Human papillomavirus (HPV) infection is associated with almost all cases of cervical cancer, and cervical cancer is a common malignancy in women living in developing countries. A cross-sectional study was conducted to determine the prevalence of HPV infection, human immunodeficiency virus (HIV) infection, and cervical cytologic abnormalities in women presenting to a sexually transmitted infection…	2007	Jun	J Med Virol	79	6	758-65	10.1002/jmv.20817	17457908	Blossom 2007	alanna bergman (2020-09-18 06:56:04)(Screen): not a vaccine study;
[Natural history of the infection for human papillomavirus: an actualization].	MartÃ­nez GG; Troconis JN	In recent years, there have been major advances in our understanding of the biology and natural history of Human Papilloma Virus (HPV). Most papillomavirus infections are transmitted by close contact of either skin to skin or mucosa to mucosa. Sexual intercourse is not a requirement for genital HPV infection. Digital-oral infections occur and there is evidence that digital-genital and oral-genita…	2014	Mar	Invest Clin	55	1	82-91		24758104	MartÃ­nez 2014
Optimal treatment strategies for anal cancer.	Ahmed S; Eng C	Squamous cell carcinoma (SCCA) of the anal canal is an underrecognized malignancy that is growing in annual incidence. Over the years, combined chemoradiation has been the mainstay of treatment for locally advanced SCCA of the anal canal. Currently, the human papilloma virus (HPV) vaccine is recommended to prevent the development of HPV and its associated precancerous lesion(s). Patients diagnose…	2014	Sep	Curr Treat Options Oncol	15	3	443-55	10.1007/s11864-014-0298-0	25008956	Ahmed 2014	alanna bergman (2020-09-18 06:52:08)(Screen): review;
Human papillomavirus genotype attribution and estimation of preventable fraction of anal intraepithelial neoplasia cases among HIV-infected men who have sex with men.	Sahasrabuddhe VV; Castle PE; Follansbee S; Borgonovo S; Tokugawa D; Schwartz LM; Lorey TS; LaMere BJ; Gage JC; Fetterman B; Boyle S; Sadorra M; Tang SD; Darragh TM; Wentzensen N	BACKGROUND: The prevention of human papillomavirus (HPV)-induced anal cancer in high-risk populations such as human immunodeficiency virus (HIV)-infected men who have sex with men (MSM) remains an urgent priority, given rising incidence rates despite widespread antiretroviral therapy use. METHODS: HPV genotypes and anal disease prevalence, by cytology and histopathologic findings, were evaluated …	2013	Feb	J Infect Dis	207	3	392-401	10.1093/infdis/jis694	23162133	Sahasrabuddhe 2013	alanna bergman (2020-09-18 06:52:33)(Screen): HIV and HPV no vaccines;
HIV-1 protease has a genetic T-cell adjuvant effect which is negatively regulated by proteolytic activity.	Kim KS; Jin DB; Ahn SS; Park KS; Seo SH; Suh YS; Sung YC	HIV protease (PR) mediates the processing of human immunodeficiency virus (HIV) polyproteins and is necessary for the viral production. Recently, HIV PR was shown to possess both cytotoxic and chaperone like activity. We demonstrate here that HIV PR can serve as a genetic adjuvant that enhances the HIV Env and human papillomavirus (HPV) DNA vaccine-induced T-cell response in a dose-dependent mann…	2010	Aug	J Virol	84	15	7743-9	10.1128/JVI.00747-10	20484507	Kim 2010
HIV-1 vaccine design: harnessing diverse lymphocytes to conquer a diverse pathogen.	Surman SL; Sealy R; Jones BG; Hurwitz JL	In the fall of 2007, the HIV-1 research field received news that their front-runner vaccine was not protective. In response to this disappointment, scientists are now reviewing the intricacies of the immune response toward HIV-1 to develop new and better strategies for vaccine development. Decades ago, researchers recognized the impressive amino acid and carbohydrate diversity of HIV-1, and the a…	2009	Apr	Hum Vaccin	5	4	268-71	10.4161/hv.5.4.7706	19684481	Surman 2009	alanna bergman (2020-09-18 08:29:55)(Screen): I think this is a review?;
Update From the Advisory Committee on Immunization Practices.	Schuster JE; O'Leary S; Kimberlin DW	The Advisory Committee on Immunization Practices (ACIP) consists of medical and public health experts who develop recommendations on vaccine use in the United States. The ACIP meets 3 times per year, and members and Centers for Disease Control (CDC) staff present findings and discuss vaccine research, vaccine effectiveness (VE) and safety, clinical trial results, and labeling/package insert infor…	2016	Dec	J Pediatric Infect Dis Soc	5	4	349-355	10.1093/jpids/piw057	27856770	Schuster 2016	alanna bergman (2020-09-18 06:56:31)(Screen): review;
Evidence for differences in immunologic and pathogenesis properties of herpes simplex virus 2 strains from the United States and South Africa.	Dudek TE; Torres-Lopez E; Crumpacker C; Knipe DM	BACKGROUND: Genital infection with herpes simplex virus 2 (HSV-2) is linked to an increased risk of infection with human immunodeficiency virus (HIV) in areas such as Sub-Saharan Africa. Thus, an effective genital herpes vaccine would be an important weapon in the fight against HIV/AIDS. METHODS: To test whether a current vaccine candidate can protect against HSV-2 from Sub-Saharan Africa, we exa…	2011	May	J Infect Dis	203	10	1434-41	10.1093/infdis/jir047	21498376	Dudek 2011	alanna bergman (2020-09-18 08:13:16)(Screen): animal study;
Prevalence and risk factors for oral DNA tumor viruses in HIV-infected youth.	Kahn JA; Rudy BJ; Xu J; Kapogiannis B; Secord E; Gillison M	Human papillomavirus (HPV), Epstein-Barr virus (EBV), and Kaposi sarcoma-associated herpes virus (KSHV) may promote oral cancers, especially among immunosuppressed individuals. The aims of this study were to examine whether demographic characteristics, medical history, sexual behaviors, substance use, CD4+ T-cell count, HIV viral load, and HPV vaccination were associated with HPV, EBV, and KSHV i…	2016	Nov	J Med Virol	88	11	1944-52	10.1002/jmv.24555	27096166	Kahn 2016	alanna bergman (2020-09-18 08:08:51)(Screen): not a vaccine trial;
Infection with human papillomavirus and HIV among young women in Kampala, Uganda.	Banura C; Franceschi S; Doorn LJ; Arslan A; Wabwire-Mangen F; Mbidde EK; Quint W; Weiderpass E	BACKGROUND: Information on the prevalence of cervical infection with different human papillomavirus (HPV) types among young women is essential to support the introduction of HPV vaccine in Uganda. METHODS: Cross-sectional findings are presented from a cohort study of 1,275 sexually active women aged 12-24 years seeking health services at a clinic for teenagers in Kampala, Uganda. We assessed the …	2008	Feb	J Infect Dis	197	4	555-62	10.1086/526792	18237268	Banura 2008
Seroprevalence of HPV vaccine types 6, 11, 16 and 18 in HIV-infected women from South Africa, Brazil and Botswana.	Firnhaber C; Evans D; Friedman-Khalili R; Willliams S; Michelow P; Matlhagela K; Wester C; Grinsztejn B; Lockman S	BACKGROUND: Many resource limited settings (RLS) suffer from high rates of both cervical cancer and HIV. Limited HPV serology data are available from RLS; such data could help describe local patterns of HPV infection and predict vaccine efficacy. OBJECTIVES: To determine seropositivity to HPV types 6, 11, 16 and 18 in HIV-infected women from South Africa (SA), Botswana and Brazil. STUDY DESIGN: H…	2011	Nov	J Clin Virol	52	3	265-8	10.1016/j.jcv.2011.08.011	21908233	Firnhaber 2011
Anogenital malignancies and pre-malignancies.	Henquet CJ	Anogenital pre-malignancies and malignancies are frequently encountered. Aetiopathogenetically, human papillomavirus (HPV) infection plays a critical role. However, there is a variable degree of association of HPV infection with the development of anogenital malignancies. In this context, the high level of clinically unapparent HPV infection should be considered. Therefore, the question arises if…	2011	Aug	J Eur Acad Dermatol Venereol	25	8	885-95	10.1111/j.1468-3083.2010.03969.x	21272092	Henquet 2011
Modeling the sexual transmissibility of human papillomavirus infection using stochastic computer simulation and empirical data from a cohort study of young women in Montreal, Canada.	Burchell AN; Richardson H; Mahmud SM; Trottier H; Tellier PP; Hanley J; CoutlÃ©e F; Franco EL	The authors estimated plausible ranges of the probability of human papillomavirus (HPV) transmission per coital act among newly forming couples by using stochastic computer simulation. Comparative empirical data were obtained in 1996-2001 from a cohort study of female university students in Montreal, Canada. Female prevalence and frequency of sexual intercourse and condom use were set equal to th…	2006	Mar	Am J Epidemiol	163	6	534-43	10.1093/aje/kwj077	16421235	Burchell 2006	Alvine Akumbom (2020-09-18 09:23:21)(Screen): computer simulation model. not human vaccine trial;
Changes in knowledge of cervical cancer prevention and human papillomavirus among women with human immunodeficiency virus.	Massad LS; Evans CT; Weber KM; Goderre JL; Hessol NA; Henry D; Colie C; Strickler HD; Watts DH; Wilson TE	OBJECTIVE: To estimate changes in high-risk women's knowledge of cervical cancer prevention, human papillomavirus (HPV), and HPV vaccination since introduction and marketing of HPV vaccines. METHODS: At study visits in 2007 and 2008-2009, women with the human immunodeficiency virus (HIV) and at-risk comparison women in a multicenter U.S. cohort study completed 44-item self-report questionnaires e…	2010	Oct	Obstet Gynecol	116	4	941-7	10.1097/AOG.0b013e3181f2dbae	20859159	Massad 2010	alanna bergman (2020-09-18 06:53:42)(Screen): not a vaccine study;
Vaccine-relevant human papillomavirus (HPV) infections and future acquisition of high-risk HPV types in men.	Rositch AF; Hudgens MG; Backes DM; Moses S; Agot K; Nyagaya E; Snijders PJ; Meijer CJ; Bailey RC; Smith JS	BACKGROUND: Little is known about type-specific associations between prevalent human papillomavirus (HPV) infections and risk of acquiring other HPV types in men. Data on natural clustering of HPV types are needed as a prevaccine distribution to which postvaccine data can be compared. METHODS: Using data from a randomized controlled trial of male circumcision in Kisumu, Kenya, adjusted mean survi…	2012	Sep	J Infect Dis	206	5	669-77	10.1093/infdis/jis406	22711906	Rositch 2012	alanna bergman (2020-09-18 06:54:21)(Screen): not a vaccine study;
Incidence of sexually transmitted infections after human papillomavirus vaccination among adolescent females.	Jena AB; Goldman DP; Seabury SA	IMPORTANCE: Human papillomavirus (HPV) vaccination rates among US females remain low, in part because of concerns that HPV vaccination may promote unsafe sexual activity by lowering perceived risks of acquiring a sexually transmitted infection (STI). OBJECTIVE: To study whether HPV vaccination of females is associated with increases in STI rates. DESIGN, SETTING, AND PARTICIPANTS: Using a large, …	2015	Apr	JAMA Intern Med	175	4	617-23	10.1001/jamainternmed.2014.7886	25664968	Jena 2015
HIV-1 seroconversion promotes rapid changes in cervical human papillomavirus (HPV) prevalence and HPV-16 antibodies in female sex workers.	Marais DJ; Carrara H; Ramjee G; Kay P; Williamson AL	The extent to which human immunodeficiency virus (HIV-1) infection impacts on the ability to mount an effective immune response to HPV is unknown, but is relevant in planning HPV vaccine strategies for HIV-1 infected individuals. This longitudinal study investigated changes shortly after HIV-1 seroconversion on cervical HPV types and HPV-16 antibody responses in serum and at the cervix of female …	2009	Feb	J Med Virol	81	2	203-10	10.1002/jmv.21343	19107974	Marais 2009	alanna bergman (2020-09-18 08:22:19)(Screen): not a vaccine trial;
Knowledge of cervical cancer prevention and human papillomavirus among women with HIV.	Massad LS; Evans CT; Wilson TE; Goderre JL; Hessol NA; Henry D; Colie C; Strickler HD; Levine AM; Watts DH; Weber KM	OBJECTIVE: To assess knowledge of and attitudes towards human papillomavirus (HPV), Pap testing, and the HPV vaccine. METHODS: In a multicenter U.S. cohort study, women with the human immunodeficiency virus (HIV) and at-risk comparison women completed 44-item standardized self-report questionnaires exploring their knowledge of cervical cancer prevention, HPV, and HPV vaccination. Results were cor…	2010	Apr	Gynecol Oncol	117	1	70-6	10.1016/j.ygyno.2009.12.030	20106513	Massad 2010
Effective nonvaccine interventions to be considered alongside human papilloma virus vaccine delivery.	Hindin MJ; Bloem P; Ferguson J	World Health Organization recommends that girls, ages 9-13 years, get the human papilloma virus (HPV) vaccine. Global Alliance for Vaccines Initiative, which provides low-cost vaccine to eligible countries, requires that an additional intervention to be offered alongside the vaccine. We systematically searched and assessed the published literature in lower- and middle-income countries to identify…	2015	Jan	J Adolesc Health	56	1	2024-10-08	10.1016/j.jadohealth.2014.08.004	25287988	Hindin 2015
Management of human papillomavirus-related anal and colon cancer.	Yen Moore A; Tong LX; Moore T	The incidence of human papillomavirus (HPV) and HPV-related anal cancer has been increasing at an alarming rate. Human immunodeficiency virus-positive patients are at a particularly high risk, with prevalence increasing rapidly in this population as life expectancies have increased. Screening has been very effective in reducing the morbidity and mortality of HPV-related cervical cancer, which sug…	2014		Curr Probl Dermatol	45		225-35	10.1159/000356181	24643190	YenMoore 2014
Prevalence of human papillomavirus genotypes in HIV-1-infected women in Seattle, USA and Nairobi, Kenya: results from the Women's HIV Interdisciplinary Network (WHIN).	Luque AE; Hitti J; Mwachari C; Lane C; Messing S; Cohn SE; Adler D; Rose R; Coombs R	BACKGROUND: HIV-infected women have a high prevalence of human papillomavirus (HPV) infection and are more likely to be infected with HPV genotypes that are considered high-risk and have the potential for progressing to cervical cancer. The currently available HPV vaccines protect against specific HPV genotypes that may not be the most important causes of dysplasia and potentially of cervical can…	2010	Sep	Int J Infect Dis	14	9	e810-4	10.1016/j.ijid.2010.03.016	20655263	Luque 2010
Chimeric human papilloma virus-simian/human immunodeficiency virus virus-like-particle vaccines: immunogenicity and protective efficacy in macaques.	Dale CJ; Liu XS; De Rose R; Purcell DF; Anderson J; Xu Y; Leggatt GR; Frazer IH; Kent SJ	Vaccines to efficiently block or limit sexual transmission of both HIV and human papilloma virus (HPV) are urgently needed. Chimeric virus-like-particle (VLP) vaccines consisting of both multimerized HPV L1 proteins and fragments of SIV gag p27, HIV-1 tat, and HIV-1 rev proteins (HPV-SHIV VLPs) were constructed and administered to macaques both systemically and mucosally. An additional group of m…	2002	Sep	Virology	301	1	176-87	10.1006/viro.2002.1589	12359458	Dale 2002	Alvine Akumbom (2020-09-18 07:06:10)(Screen): animal study;
Human papillomavirus type-specific risk of cervical cancer in a population with high human immunodeficiency virus prevalence: case-control study.	Naucler P; Mabota da Costa F; da Costa JL; Ljungberg O; Bugalho A; Dillner J	There are limited data on human papillomavirus (HPV) type-specific cervical cancer risk among human immunodeficiency virus (HIV)-positive women. Previous studies have suggested that HPV 16 would be relatively less important as a causative agent among HIV-positive compared with HIV-negative women. This study investigates HPV type-specific cervical cancer risk in a population in which HIV is endemi…	2011	Dec	J Gen Virol	92	Pt 12	2784-2791	10.1099/vir.0.034298-0	21900420	Naucler 2011	alanna bergman (2020-09-18 08:09:30)(Screen): not a vaccine trial ;
Invasive cervical cancers in the United States, Botswana and Kenya: HPV type distribution and health policy implications.	Ermel A; Qadadri B; Tong Y; Orang'o O; Macharia B; Ramogola-Masire D; Zetola NM; Brown DR	BACKGROUND: More deaths occur in African women from invasive cervical cancer (ICC) than from any other malignancy. ICC is caused by infection with oncogenic types of human papillomavirus (HPV). Co-infection with the human immunodeficiency virus (HIV) accelerates the natural history of ICC, and may influence the HPV type distribution. Because HPV vaccines are available, this malignancy is theoreti…	2016		Infect Agent Cancer	11		56	10.1186/s13027-016-0102-9	27843487	Ermel 2016	Alvine Akumbom (2020-09-18 07:08:15)(Screen): HPV vaccine is not an exposure;
Meeting report VLPNPV: Session 3: Immune responses.	Morrison TG	Virus-like particles (VLPs) and nano-particles (NP) are increasingly considered for both prophylactic and therapeutic vaccines for a wide variety of human and animal diseases. Indeed, 2 VLPs have already been licensed for use in humans, the human papilloma virus vaccine and the hepatitis B virus vaccine. (1) Reflecting this increased interest, a second international conference with a specific foc…	2014		Hum Vaccin Immunother	10	10	3064-7	10.4161/21645515.2014.979643	25529229	Morrison 2014	Alvine Akumbom (2020-09-18 07:09:31)(Screen): meeting report not case report;
Binge drinking, HIV/HPV co-infection risk, and HIV testing: Factors associated with HPV vaccination among young adults in the United States.	Olusanya OO; Wigfall LT; Rossheim ME; Tomar A; Barry AE	Human papillomavirus (HPV) is a common sexually transmitted infection. Binge drinkers often engage in HIV/HPV co-infection high-risk behaviors. We examined the association between binge drinking, HIV/HPV co-infection risk, HIV testing and HPV vaccination among young adults. Data from the 2017 Behavioral Risk Factor Surveillance System survey were examined. Participants (NÂ =Â 430/450,016; 0.11%) …	2020	May	Prev Med	134		106023	10.1016/j.ypmed.2020.106023	32061685	Olusanya 2020
Human papillomavirus prevalence and type distribution in 3603 HIV-positive and HIV-negative women in the general population of Tanzania: the PROTECT study.	Dartell M; Rasch V; Kahesa C; Mwaiselage J; Ngoma T; Junge J; Gernow A; Ejlersen SF; Munk C; Iftner T; Kjaer SK	OBJECTIVE: The aim of the Prevention of Cervical Cancer in Tanzania (PROTECT) study is to assess the prevalence of oncogenic human papillomavirus (HPV) and to determine the type distribution among women in the general population according to human immunodeficiency virus (HIV) status, in preparation for a potential HPV immunization program. METHODS: We included 3603 women from the general populati…	2012	Mar	Sex Transm Dis	39	3	201-8	10.1097/OLQ.0b013e31823b50ad	22337107	Dartell 2012
High-risk human papillomavirus is associated with HIV acquisition among South African female sex workers.	Auvert B; Marais D; Lissouba P; Zarca K; Ramjee G; Williamson AL	BACKGROUND: Mounting evidence suggests an association between human papillomavirus (HPV) and HIV acquisition. This study aimed to explore this association among South African female sex workers (FSWs). METHODS: We used data from 88 HIV-negative FSWs who participated in a vaginal gel (COL-1492) trial. Cervicovaginal rinse samples, obtained before HIV-seroconversion, were genotyped into high-risk (…	2011		Infect Dis Obstet Gynecol	2011		692012	10.1155/2011/692012	21804752	Auvert 2011	alanna bergman (2020-09-18 08:25:49)(Screen): clinical trial not vaccine;
Update: human papillomavirus infection remains highly prevalent and persistent among HIV-infected individuals.	Kojic EM; Cu-Uvin S	PURPOSE OF REVIEW: Human papillomavirus infections and human papillomavirus-associated anogenital tumors are more prevalent in HIV-infected than HIV-uninfected individuals. This review focuses on recent developments related to human papillomavirus burden in HIV-infected individuals; anogenital human papillomavirus types and type-specific differences in the natural history of human papillomavirus …	2007	Sep	Curr Opin Oncol	19	5	464-9	10.1097/CCO.0b013e3282c8c84c	17762572	Kojic 2007
Prevention of infection-related cancers in the WHO Western Pacific Region.	Shin HR; Shin A; Woo H; Fox K; Walsh N; Lo YR; Wiesen E; Varghese C	A considerable number of infectious agents have been classified as human carcinogens Group 1 by the International Agency for Research on Cancer. Major infection-related cancers such as cancers of nasopharynx (53%), stomach (60%) and liver (63%) occur in the World Health Organization Western Pacific Region. Many infection-related cancers are preventable, particularly those associated with human pa…	2016	Jan	Jpn J Clin Oncol	46	1	13-22	10.1093/jjco/hyv092	26563255	Shin 2016
Human papillomavirus vaccine acceptance among young men in Bangalore, India.	Belani HK; Sekar P; Guhaniyogi R; Abraham A; Bohjanen PR; Bohjanen K	BACKGROUND: Human papillomavirus (HPV) is the most common sexually transmitted infection in the world. It can lead to anogenital, cervical, and head and neck cancer, with higher risk of malignant disease in patients with human immunodeficiency virus (HIV)/acquired immunodeficiency syndrome (AIDS) patients. In India, 73,000 of the 130,000 women diagnosed with cervical cancer die annually. Gardasil…	2014	Nov	Int J Dermatol	53	11	e486-91	10.1111/ijd.12401	24961359	Belani 2014
Genetic variability in E6 and E7 genes of human papillomavirus -16, -18, -31 and -33 from HIV-1-positive women in Italy.	Garbuglia AR; Carletti F; Minosse C; Piselli P; Zaniratti MS; Serraino D; Capobianchi MR	Among 544 HIV-positive women screened for HPV-DNA between 2003 and 2005, 265 (48.7%) were HPV-positive: 24 (9.1%) harboured HPV-16, 21 (7.9%) HPV-31, 12 (4.5%) HPV-18, 7 (2.6%) HPV-33. E6 and E7 of these HPV types were sequenced to assess their diversity. Ranges of inter- and intra-variant diversity were 1.2-3-3%, and 0.8-1.8 for E6 and 0.6-2.7%, and 0.6-2.0% for E7, respectively. HPV-31, the sec…	2007	Oct	New Microbiol	30	4	377-82		18080672	Garbuglia 2007
Cancer prevention in HIV-infected populations.	Goncalves PH; Montezuma-Rusca JM; Yarchoan R; Uldrick TS	People living with human immunodeficiency virus (HIV) are living longer since the advent of effective combined antiretroviral therapy (cART). While cART substantially decreases the risk of developing some cancers, HIV-infected individuals remain at high risk for Kaposi sarcoma, lymphoma, and several solid tumors. Currently HIV-infected patients represent an aging group, and malignancies have beco…	2016	Feb	Semin Oncol	43	1	173-188	10.1053/j.seminoncol.2015.09.011	26970136	Goncalves 2016
Human papillomavirus infection and disease in the HIV+ individual.	Cameron JE; Hagensee ME	HPV infection of both the genital tract and oral cavity of HIV+ men and women is increased. HPV-related pathology is also increased in the HIV+ individuals, usually with further increases seen for those HIV+ individuals with lower CD4 cell counts. Fortunately, the rates of cervical cancer and anal cancer are relatively low and not related to CD4 cell count. Treatment of the HIV+ individual with H…	2007		Cancer Treat Res	133		185-213	10.1007/978-0-387-46816-7_7	17672042	Cameron 2007
Human papillomavirus (HPV) detection among human immunodeficiency virus-infected pregnant Thai women: implications for future HPV immunization.	Bollen LJ; Chuachoowong R; Kilmarx PH; Mock PA; Culnane M; Skunodom N; Chaowanachan T; Jetswang B; Neeyapun K; Asavapiriyanont S; Roongpisuthipong A; Wright TC; Tappero JW	BACKGROUND: Human immunodeficiency virus (HIV)-infected women are at increased risk for developing cervical cancer and for infection with human papillomavirus (HPV). Prophylactic vaccines targeting HPV types 16 and 18 are being evaluated for efficacy among young women. GOAL: The goal was to assess the prevalence of HPV among HIV-infected pregnant women in Bangkok and to evaluate the need for prop…	2006	Apr	Sex Transm Dis	33	4	259-64	10.1097/01.olq.0000187208.94655.34	16452834	Bollen 2006	alanna bergman (2020-09-18 08:28:37)(Screen): not a vaccine trial;
The role of Human Papilloma Virus (HPV) vaccination in the prevention of anal cancer in individuals with Human Immunodeficiency Virus-1 (HIV-1) infection.	Barroso LF 2nd	The incidence of anal cancer is increasing in the general population and especially in high-risk groups. A total of 90% of anal cancers are caused by human papilloma virus (HPV) infection of the anal canal. Similar to cervical cancer, anal cancer progresses through a predictable series of premalignant stages before resulting in invasive cancer; this process begins with persistent HPV infection. T…	2013	Jul	Ther Adv Vaccines	1	2	81-92	10.1177/2051013613496946	24757517	BarrosoLF2nd 2013
Bicistronic DNA vaccines simultaneously encoding HIV, HSV and HPV antigens promote CD8âº T cell responses and protective immunity.	Santana VC; Diniz MO; Cariri FA; Ventura AM; Cunha-Neto E; Almeida RR; Campos MA; Lima GK; Ferreira LC	Millions of people worldwide are currently infected with human papillomavirus (HPV), herpes simplex virus (HSV) or human immunodeficiency virus (HIV). For this enormous contingent of people, the search for preventive and therapeutic immunological approaches represents a hope for the eradication of latent infection and/or virus-associated cancer. To date, attempts to develop vaccines against these…	2013		PLoS One	8	8	e71322	10.1371/journal.pone.0071322	23951135	Santana 2013	Alvine Akumbom (2020-09-18 07:23:18)(Screen): mice model;
Human papillomavirus vaccines in HIV-positive men and women.	De Vuyst H; Franceschi S	PURPOSE OF REVIEW: Individuals with HIV are at greater risk of human papillomavirus-related cancers. This report will assess the potential and limitations of vaccines against human papillomavirus in HIV-positive individuals. RECENT FINDINGS: A worldwide meta-analysis of published data established the under-representation of HPV16, and increased prevalence of multiple-type human papillomavirus inf…	2007	Sep	Curr Opin Oncol	19	5	470-5	10.1097/CCO.0b013e3282c8c8fc	17762573	DeVuyst 2007	alanna bergman (2020-09-18 06:11:57)(Screen): this is a review not a study;
Human papillomavirus-associated cutaneous disease burden in human immunodeficiency virus (HIV)-positive patients: the role of human papillomavirus vaccination and a review of the literature.	Bacik LC; Chung C	Human papillomavirus (HPV) infection is related to the development of cutaneous squamous cell carcinoma, oropharyngeal carcinoma, and anogenital malignancies. Patients infected with human immunodeficiency virus (HIV) have impaired cell-mediated immunity, placing them at risk for more prolonged infection with a greater likelihood of disease expression. This presents important implications for scre…	2018	Jun	Int J Dermatol	57	6	627-634	10.1111/ijd.13819	29152727	Bacik 2018	Alvine Akumbom (2020-09-18 06:42:43)(Screen): yes. Thanks. We are excluding reviews; alanna bergman (2020-09-18 06:12:34)(Screen): this is a review not a study;
Safety and immunogenicity of human papillomavirus-16/18 AS04-adjuvanted vaccine: a randomized trial in 10-25-year-old HIV-Seronegative African girls and young women.	Sow PS; Watson-Jones D; Kiviat N; Changalucha J; Mbaye KD; Brown J; Bousso K; Kavishe B; Andreasen A; Toure M; Kapiga S; Mayaud P; Hayes R; Lebacq M; Herazeh M; Thomas F; Descamps D	BACKGROUND: Cervical cancer is a major public health problem for women in sub-Saharan Africa. Availability of a human papillomavirus (HPV) vaccine could have an important public health impact. METHODS: In this phase IIIb, double-blind, randomized, placebo-controlled, multicenter trial (NCT00481767), healthy African girls and young women seronegative for human immunodeficiency virus (HIV) were str…	2013	Jun	J Infect Dis	207	11	1753-63	10.1093/infdis/jis619	23242542	Sow 2013	Alvine Akumbom (2020-09-18 07:33:52)(Screen): yes; alanna bergman (2020-09-18 06:13:09)(Screen): only includes seronegative women;
Long-Term Outcomes of Adding HPV Vaccine to the Anal Intraepithelial Neoplasia Treatment Regimen in HIV-Positive Men Who Have Sex With Men.	Deshmukh AA; Chhatwal J; Chiao EY; Nyitray AG; Das P; Cantor SB	BACKGROUND: Recent evidence shows that quadrivalent human papillomavirus (qHPV) vaccination in men who have sex with men (MSM) who have a history of high-grade anal intraepithelial neoplasia (HGAIN) was associated with a 50% reduction in the risk of recurrent HGAIN. We evaluated the long-term clinical and economic outcomes of adding the qHPV vaccine to the treatment regimen for HGAIN in human imm…	2015	Nov	Clin Infect Dis	61	10	1527-35	10.1093/cid/civ628	26223993	Deshmukh 2015	Alvine Akumbom (2020-09-18 07:34:50)(Screen): outcome simulation and economic evaluation;
Health Disparities in the Immunoprevention of Human Papillomavirus Infection and Associated Malignancies.	Bakir AH; Skarzynski M	Human papillomavirus (HPV) causes roughly 1.6% of the plus 1.6 million cases of cancer that are diagnosed in the United States each year. Despite the proven safety and efficacy of available vaccines, HPV remains the most common sexually transmitted infection. Underlying the high prevalence of HPV infection is the poor adherence to the Centers for Disease Control recommendation to vaccinate all 11…	2015		Front Public Health	3		256	10.3389/fpubh.2015.00256	26734596	Bakir 2015	alanna bergman (2020-09-18 06:14:50)(Screen): this is a review not a study;
Anal human papillomavirus and its associations with abnormal anal cytology among men who have sex with men.	Wu PF; Hang JF; Strong C; Chen SJ; Lin LY; Chen SS; Lai CR; Ku SW; Lee MH	Human papillomavirus (HPV) infection contributes to most anal cancers and premalignant intraepithelial lesions. This study investigated anal HPV infections and cytological abnormalities among men who have sex with men (MSM). Sociodemographic characteristics and sexual behaviors were collected by using a structured questionnaire. Anal cytological results were examined, and HPV genotyping was perfo…	2020	Feb	Sci Rep	10	1	3165	10.1038/s41598-020-59967-4	32081941	Wu 2020
Lessons learned from HPV vaccine delivery in low-resource settings and opportunities for HIV prevention, treatment, and care among adolescents.	Tsu VD; Cernuschi T; LaMontagne DS	BACKGROUND: Human papillomavirus (HPV) vaccines to prevent cervical cancer have become available in recent years and presented a new challenge to health systems, since they prevent a sexually transmitted virus and are most effective if they are delivered to young adolescent girls, a group not widely served by other health programs. Demonstration and pilot HPV vaccination programs undertaken in th…	2014	Jul	J Acquir Immune Defic Syndr	66 Suppl 2		S209-16	10.1097/QAI.0000000000000175	24918597	Tsu 2014	alanna bergman (2020-09-18 06:15:49)(Screen): this is a review not a study;
Protein transduction domain can enhance the humoral immunity and cross-protection of HPV16L2 peptide vaccines.	Li L; Guo Y; Li Z; Zhou Y; Zeng YI	Due to type-specificity, commercially available human papillomavirus (HPV) vaccines are only effective against homologous HPV serotypes, providing limited protection. Recent studies have highlighted the role of HPV minor capsid protein (known as L2) in inducing cross-protection. The N-terminal peptides of L2 contain conserved cross-response epitopes that can induce neutralizing antibodies against…	2016	Jun	Biomed Rep	4	6	746-750	10.3892/br.2016.647	27284417	Li 2016	Alvine Akumbom (2020-09-18 07:36:54)(Screen): preliminary lab work for vaccine development; alanna bergman (2020-09-18 06:17:13)(Screen): this is a review not a study;
Anal Cancer Prevention Perspectives Among Foreign-Born Latino HIV-Infected Gay and Bisexual Men.	Koskan AM; Fernandez-Pineda M	This study explores understanding of primary and secondary prevention of anal cancer among human immunodeficiency virus (HIV)-infected foreign-born Latino gay and bisexual men (GBM). Between August 2015 and December 2016, researchers conducted 33 in-depth, semi-structured interviews with HIV-infected foreign-born Latino GBM. Interview questions sought to determine participants' knowledge and perc…	2018	Jan-Mar	Cancer Control	25	1	1073274818780368	10.1177/1073274818780368	29925247	Koskan 2018	alanna bergman (2020-09-18 06:18:04)(Screen): qualitative;
A novel self-assembled nanoparticle vaccine with HIV-1 Tatâ‚„â‚‰â‚‹â‚…â‚‡/HPV16 E7â‚„â‚‰â‚‹â‚…â‚‡ fusion peptide and GM-CSF DNA elicits potent and prolonged CD8âº T cell-dependent anti-tumor immunity in mice.	Tang J; Yin R; Tian Y; Huang Z; Shi J; Fu X; Wang L; Wu Y; Hao F; Ni B	Peptide-based vaccines derived from the E7 protein of human papillomavirus (HPV) type 16 were developed to induce effective T cell responses against established cervical cancer, but have met with limited clinical success. It is necessary to develop novel peptide-based strategies to substantially improve the immune response against HPV16-related cancer. In this study, we aimed to design a novel pe…	2012	Feb	Vaccine	30	6	1071-82	10.1016/j.vaccine.2011.12.029	22178528	Tang 2012	alanna bergman (2020-09-18 06:19:07)(Screen): animal trial;
Reduction in Human Papillomavirus Vaccine Type Prevalence Among Young Women Screened for Cervical Cancer in an Integrated US Healthcare Delivery System in 2007 and 2012-2013.	Dunne EF; Naleway A; Smith N; Crane B; Weinmann S; Braxton J; Steinau M; Unger ER; Markowitz LE	BACKGROUND: In the United States, human papillomavirus (HPV) vaccine is recommended for 11- or 12-year-olds, and for young adults not previously vaccinated. Early vaccine impact can be measured by reductions in vaccine-type (VT) HPV prevalence. METHODS: Consecutive residual cervical specimens were retained from women aged 20-29 years at Kaiser Permanente Northwest in 2007, 2012, and 2013. HPV gen…	2015	Dec	J Infect Dis	212	12	1970-5	10.1093/infdis/jiv342	26123561	Dunne 2015
Cervical cancer control in HIV-infected women: Past, present and future.	Ghebre RG; Grover S; Xu MJ; Chuang LT; Simonds H	Since the initial recognition of acquired immunodeficiency syndrome (AIDS) in 1981, an increased burden of cervical cancer was identified among human immunodeficiency virus (HIV)-positive women. Introduction of antiretroviral therapy (ART) decreased risks of opportunistic infections and improved overall survival. HIV-infected women are living longer. Introduction of the human papillomavirus (HPV)…	2017	Aug	Gynecol Oncol Rep	21		101-108	10.1016/j.gore.2017.07.009	28819634	Ghebre 2017	alanna bergman (2020-09-18 06:21:38)(Screen): review not a study;
Prevalence of HPV infection among HIV-positive and HIV-negative women in Central/Eastern Italy: Strategies of prevention.	Tartaglia E; Falasca K; Vecchiet J; Sabusco GP; Picciano G; Di Marco R; Ucciferri C	The present cross-sectional-study aimed to determine the prevalence of human papillomavirus (HPV)-genotypes among human immunodeficiency virus (HIV)-positive and -negative women in Central/Eastern Italy, and to identify the optimal strategies for effective HPV-prevention in each group. A representative sample of HIV-negative (150/200) and -positive (50/200) women, who underwent cervico-vaginal-sw…	2017	Dec	Oncol Lett	14	6	7629-7635	10.3892/ol.2017.7140	29344211	Tartaglia 2017	alanna bergman (2020-09-18 06:22:26)(Screen): evaluate HPV rates without vaccination;
Human papillomavirus infection in Rwanda at the moment of implementation of a national HPV vaccination programme.	Ngabo F; Franceschi S; Baussano I; Umulisa MC; Snijders PJ; Uyterlinde AM; Lazzarato F; Tenet V; Gatera M; Binagwaho A; Clifford GM	BACKGROUND: Cervical cancer is the most common female cancer in Rwanda that, in 2011, became the first African country to implement a national vaccination programme against human papillomavirus (HPV). METHODS: To provide a robust baseline for future evaluations of vaccine effectiveness, cervical cell specimens were obtained from 2508 women aged 18-69 years from the general population in Kigali, R…	2016	May	BMC Infect Dis	16		225	10.1186/s12879-016-1539-6	27221238	Ngabo 2016	alanna bergman (2020-09-18 06:23:03)(Screen): HIV and HPV without vaccination;
Human papillomavirus, human immunodeficiency virus and immunosuppression.	Denny LA; Franceschi S; de SanjosÃ© S; Heard I; Moscicki AB; Palefsky J	The vast majority of women infected with human immunodeficiency virus (HIV) will be co-infected with human papillomavirus (HPV). The interaction between the two sexually transmitted infections appears to be related to the alteration in cell-mediated immunity in HIV infected persons, increased susceptibility, and possibly reactivation of latent HPV infection. Linkage studies of HIV/AIDs and Cancer…	2012	Nov	Vaccine	30 Suppl 5		F168-74	10.1016/j.vaccine.2012.06.045	23199960	Denny 2012	alanna bergman (2020-09-18 06:23:36)(Screen): review not a study;
Comparison of papillomavirus and immunodeficiency virus evolutionary patterns in the context of a papillomavirus vaccine.	Halpern AL	In contemplating a vaccine for human papillomaviruses (HPVs), it is important to consider the evolutionary context in which such a vaccine would be deployed. The human immunodeficiency virus, having been the subject of even more extensive study than HPV, shares certain salient features with regards to phylogenetic structure, and may serve as a model for contemplation of possible difficulties with…	2000	Oct	J Clin Virol	19	2024-01-02	43-56	10.1016/s1386-6532(00)00127-x	11091147	Halpern 2000
Correlates to Human Papillomavirus Vaccination Status and Willingness to Vaccinate in Low-Income Philadelphia High School Students.	Bass SB; Leader A; Shwarz M; Greener J; Patterson F	BACKGROUND: Little is known about the correlates of human papillomavirus (HPV) vaccination or willingness to be vaccinated in urban, minority adolescents. METHODS: Using responses to the 2013 Youth Risk Behavior Survey in Philadelphia, a random sample of high schools provided weighted data representing 20,941 9th to 12th graders. Stratified by either having had or willingness to have the vaccine,…	2015	Aug	J Sch Health	85	8	527-35	10.1111/josh.12284	26149308	Bass 2015
HPV vaccination acceptability among men who have sex with men in Urumqi, China.	Tian T; Wang D; Papamichael C; Yan Z; Guoyao S; Zhanlin Z; Mahan Y; Xiaoqing T; Zheng G; Jianghong D	BACKGROUND: Human papillomavirus (HPV) infection is common among men who have sex with men (MSM), especially among Human Immunodeficiency Virus (HIV)-infected MSM. The prevalence of HPV among MSM, accounts for the higher incidence of HPV-related cancer observed in this population. It is well known that targeted HPV vaccination is an effective way to prevent HPV infection; an intervention which co…	2019		Hum Vaccin Immunother	15	4	1005-1012	10.1080/21645515.2018.1520591	30230946	Tian 2019	alanna bergman (2020-09-18 08:16:00)(Screen): not a vaccine trial;
Monitoring for Human Papillomavirus Vaccine Impact Among Gay, Bisexual, and Other Men Who Have Sex With Men-United States, 2012-2014.	Meites E; Gorbach PM; Gratzer B; Panicker G; Steinau M; Collins T; Parrish A; Randel C; McGrath M; Carrasco S; Moore J; Zaidi A; Braxton J; Kerndt PR; Unger ER; Crosby RA; Markowitz LE	BACKGROUND: Gay, bisexual, and other men who have sex with men (MSM) are at high risk for human papillomavirus (HPV) infection; vaccination is recommended for US males, including MSM through age 26 years. We assessed evidence of HPV among vaccine-eligible MSM and transgender women to monitor vaccine impact. METHODS: During 2012-2014, MSM aged 18-26 years at select clinics completed a computer-ass…	2016	Sep	J Infect Dis	214	5	689-96	10.1093/infdis/jiw232	27296847	Meites 2016
Characteristics associated with initiation of the human papillomavirus vaccine among a national sample of male and female young adults.	Bernat DH; Gerend MA; Chevallier K; Zimmerman MA; Bauermeister JA	PURPOSE: To examine rates of human papillomavirus vaccine initiation, and characteristics associated with initiation, among a national sample of male and female young adults. METHODS: Participants (n = 3,448; 48% female) were recruited using a Web-based, respondent-driven sampling strategy and completed a Web-based survey between October and December 2010. RESULTS: A total of 45% of females and 4…	2013	Nov	J Adolesc Health	53	5	630-6	10.1016/j.jadohealth.2013.07.035	24138764	Bernat 2013	alanna bergman (2020-09-18 08:11:52)(Screen): not a vaccine trial ;
Risk Factors for Oral Human Papillomavirus Infection Among Young Men Who Have Sex With Men-2 Cities, United States, 2012-2014.	Oliver SE; Gorbach PM; Gratzer B; Steinau M; Collins T; Parrish A; Kerndt PR; Crosby RA; Unger ER; Markowitz LE; Meites E	BACKGROUND: Men who have sex with men (MSM) are at risk for cancers attributable to human papillomavirus (HPV), including oropharyngeal cancer. Human papillomavirus vaccination is recommended for US MSM through age 26 years. Oral HPV infection is associated with oropharyngeal cancer. We determined oral HPV prevalence and risk factors among young MSM. METHODS: The Young Men's HPV study enrolled MS…	2018	Oct	Sex Transm Dis	45	10	660-665	10.1097/OLQ.0000000000000845	30204745	Oliver 2018	alanna bergman (2020-09-18 08:12:18)(Screen): oral HPV not vaccine trial;
Prevalence, Incidence, and Clearance of Human Papillomavirus Types Covered by Current Vaccines in Men With Human Immunodeficiency Virus in the SUN Study.	Patel P; Bush T; Conley L; Unger ER; Darragh TM; Henry K; Escota G; Brooks JT; Kojic EM	BACKGROUND: High-risk anal human papillomavirus (HPV) infection is prevalent among men living with human immunodeficiency virus (HIV); the association between 9-valent (9v) high-risk HPV (HR-HPV) vaccine types and abnormal cytology has not been well characterized. METHODS: We followed a prospective cohort study of persons with HIV at 7 HIV clinics in 4 US cities from March 2004 through June 2012.…	2020	Jun	J Infect Dis	222	2	234-242	10.1093/infdis/jiz425	31536120	Patel 2020	alanna bergman (2020-09-18 06:57:31)(Screen): not a vaccine study;
The Human Papillomavirus Vaccine: Current Perspective and Future Role in Prevention and Treatment of Anal Intraepithelial Neoplasia and Anal Cancer.	Mensah FA; Mehta MR; Lewis JS Jr; Lockhart AC	The incidences of human papillomavirus (HPV)-related anal cancer and its precursor lesion, anal intraepithelial neoplasia, are rising in the U.S. and globally. Five-year survival rates with current modalities of treatment for anal cancer are generally favorable for localized and regional disease. For metastatic disease, the relative survival rate is poor. Major contributing factors for the increa…	2016	Apr	Oncologist	21	4	453-60	10.1634/theoncologist.2015-0075	26961923	Mensah 2016	alanna bergman (2020-09-18 08:06:20)(Screen): review ;
PREVALENCE AND CLINICAL MANIFESTATIONS OF MALE PATIENTS WITH ANOGENITAL WARTS ATTENDING A SEXUALLY TRANSMITTED DISEASE CLINIC PRIOR HPV VACCINE RECOMMENDATION.	Jiamton S; Leeyaphan C; Maneeprasopchoke P; Omcharoen V	Human papillomavirus (HPV) infection is the most common sexually transmitted infection worldwide among men who have sex with men (MSM). A quadrivalent HPV vaccine has been recommended for men in the United States since 2011. We conducted a retrospective study to determine the male anogenital wart burden and patient characteristics at a sexually transmitted disease (STD) clinic to provide baseline…	2014	Nov	Southeast Asian J Trop Med Public Health	45	6	1337-43		26466419	Jiamton 2014
Papillomavirus-like particle vaccines.	Schiller JT; Lowy DR	Papillomavirus-like particle (VLP)-based subunit vaccines have undergone rapid development over the past 8 years. Three types are being investigated. The most basic type is composed of only the L1 major capsid protein and is designed to prevent genital human papillomavirus (HPV) infection by inducing virus-neutralizing antibodies. On the basis of positive results in animal models, clinical trials…	2001		J Natl Cancer Inst Monogr		28	50-4	10.1093/oxfordjournals.jncimonographs.a024258	11158207	Schiller 2001	Alvine Akumbom (2020-09-18 09:32:19)(Screen): review and report on HPV vaccine candidates under development;
Prevalence and Incidence of Anal and Cervical High-Risk Human Papillomavirus (HPV) Types Covered by Current HPV Vaccines Among HIV-Infected Women in the SUN Study.	Kojic EM; Conley L; Bush T; Cu-Uvin S; Unger ER; Henry K; Hammer J; Escota G; Darragh TM; Palefsky JM; Brooks JT; Patel P	BACKGROUND: Nonavalent (9v) human papilloma virus vaccine targets high-risk human papillomavirus (HR-HPV) types 16, 18, 31, 33, 45, 52, 58, and low-risk 6, 11. We examined prevalence, incidence, and clearance of anal and cervical HR-HPV in HIV-infected women. METHODS: The SUN Study enrolled 167 US women in 2004-2006. Anal and cervical specimens were collected annually for cytology and identificat…	2018	Apr	J Infect Dis	217	10	1544-1552	10.1093/infdis/jiy087	29452366	Kojic 2018
Experience with synthetic vaccines for cancer and persistent virus infections in nonhuman primates and patients.	Quakkelaar ED; Melief CJ	Synthetic vaccines, in particular long synthetic peptides of approximately 25-50 amino acids in length, are attractive for HIV vaccine development and for induction of therapeutic immune responses in patients with (pre-)malignant disorders. In the case of preventive vaccine development against HIV, no major success has been achieved, but the possibilities are by no means exhausted. A long peptide…	2012		Adv Immunol	114		77-106	10.1016/B978-0-12-396548-6.00004-4	22449779	Quakkelaar 2012
Human papillomavirus prevalence in South African women and men according to age and human immunodeficiency virus status.	Mbulawa ZZ; Coetzee D; Williamson AL	BACKGROUND: Both cervical cancer and human immunodeficiency virus (HIV) are major public health problems in Sub-Saharan Africa. The objectives of the study were to investigate human papillomavirus (HPV) prevalence according to age, HIV status and gender. METHODS: Participants were 208 HIV-negative women, 278 HIV-positive women, 325 HIV-negative men and 161 HIV-positive men between the ages of 18-…	2015	Oct	BMC Infect Dis	15		459	10.1186/s12879-015-1181-8	26502723	Mbulawa 2015	alanna bergman (2020-09-18 08:16:33)(Screen): not a vaccine trial ;
Changes in knowledge of cervical cancer following introduction of human papillomavirus vaccine among women at high risk for cervical cancer.	Massad LS; Evans CT; Weber KM; D'Souza G; Hessol NA; Wright RL; Colie C; Strickler HD; Wilson TE	PURPOSE: To describe changes in knowledge of cervical cancer prevention, human papillomavirus (HPV), and HPV vaccination among women at high risk for cervical cancer in the first five years after introduction of HPV vaccination. METHODS: In 2007, 2008-9, and 2011, women in a multicenter U.S. cohort study completed 44-item self-report questionnaires assessing knowledge of cervical cancer preventio…	2015	Apr	Gynecol Oncol Rep	12		37-40	10.1016/j.gore.2015.02.007	25870859	Massad 2015
Human papillomavirus genotypes in women with invasive cervical cancer with and without human immunodeficiency virus infection in Botswana.	Tawe L; MacDuffie E; Narasimhamurthy M; Wang Q; Gaseitsiwe S; Moyo S; Kasvosve I; Shin SS; Zetola NM; Paganotti GM; Grover S	Cervical cancer remains a significant cause of morbidity and mortality in women worldwide and is the leading cause of cancer-related death in Botswana. It is well established that women with HIV have a higher risk of persistent HPV infection leading to cervical cancer. We assessed HPV prevalence and genotype distribution in 126 tissue specimens from confirmed invasive cervical cancer cases using …	2020	Mar	Int J Cancer	146	6	1667-1673	10.1002/ijc.32581	31325316	Tawe 2020	alanna bergman (2020-09-18 08:14:31)(Screen): not a vaccine trial ;
Risk factors for human papillomavirus exposure and co-factors for cervical cancer in Latin America and the Caribbean.	Almonte M; Albero G; Molano M; Carcamo C; GarcÃ­a PJ; PÃ©rez G	The incidence of cervical cancer in Latin America and the Caribbean (LAC) is among the highest in the world. Because there are major demographic shifts happening in LAC countries (population growth, urbanization and ageing) cervical cancer incidence and mortality will likely continue to be a significant public health problem. Overall human papillomavirus (HPV) prevalence in the LAC general popula…	2008	Aug	Vaccine	26 Suppl 11		L16-36	10.1016/j.vaccine.2008.06.008	18945400	Almonte 2008
Human papillomavirus vaccination in HIV-infected women: need for increased coverage.	Kojic EM; Rana AI; Cu-Uvin S	Human immunodeficiency virus (HIV)-infected women carry a significant burden on human papillomavirus (HPV) infection and associated diseases. As HIV-infected individuals are living longer, the prevalence of HPV infection is rising and HPV-associated cytological abnormalities remain high despite successful treatments of HIV infection. Several HPV vaccines are currently available and recommended fo…	2016		Expert Rev Vaccines	15	1	105-17	10.1586/14760584.2016.1110025	26599305	Kojic 2016
Cervical squamous intra-epithelial changes and human papillomavirus infection in women infected with human immunodeficiency virus in Pune, India.	Joshi SN; Gopalkrishna V; Kumar BK; Dutta S; Nyaynirgune P; Thakar M; Tripathy S; Mehendale S; Paranjape R	In view of the dual burden of HIV infection and cervical cancers in India, this study was undertaken to estimate the prevalence of Pap smear abnormalities and human papillomavirus infection among HIV-infected women. Consecutive HIV-infected women attending voluntary counseling testing clinics were enrolled. Written informed consent, demographic information, Pap smears, cervical swabs for HPV typi…	2005	Aug	J Med Virol	76	4	470-5	10.1002/jmv.20385	15977244	Joshi 2005	alanna bergman (2020-09-18 06:35:11)(Screen): HIV and HPV no vaccines;
Unique human papillomavirus-type distribution in South African women with invasive cervical cancer and the effect of human immunodeficiency virus infection.	van Aardt MC; Dreyer G; Pienaar HF; Karlsen F; Hovland S; Richter KL; Becker P	OBJECTIVES: Cervical cancer is the most common cause of cancer-related deaths among South African women. Viral types associated with cervical cancer may differ not only between countries and regions, but possibly also between human immunodeficiency virus (HIV)-infected and noninfected women. METHODS: In a population with high HIV prevalence, human papillomavirus (HPV)-type infections detected wit…	2015	Jun	Int J Gynecol Cancer	25	5	919-25	10.1097/IGC.0000000000000422	25950128	vanAardt 2015	alanna bergman (2020-09-18 06:44:01)(Screen): HIV and HPV without vaccine;
Sexually Transmitted Disease Testing and Uptake of Human Papillomavirus Vaccine in a Large Online Survey of US Men Who Have Sex With Men at Risk for HIV Infection, 2012.	Kahle EM; Meites E; Sineath RC; Nasrullah M; Bowles KE; DiNenno E; Sullivan PS; Sanchez T	National guidelines recommend annual human immunodeficiency virus (HIV)/sexually transmitted disease testing for sexually active men who have sex with men (MSM) and vaccination against human papillomavirus for MSM through age 26. A 2012 online survey of 2,794 MSM found that 51%, 36%, and 14% reported receiving human immunodeficiency virus testing, sexually transmitted disease testing, and human p…	2017	Jan	Sex Transm Dis	44	1	62-66	10.1097/OLQ.0000000000000545	27898576	Kahle 2017	alanna bergman (2020-09-18 06:45:05)(Screen): no vaccine administration;
Immunization costs and programmatic barriers at an urban HIV clinic.	Eaton EF; Kulczycki A; Saag M; Mugavero M; Raper JL	BACKGROUND: Although the increasing number of recommended immunizations is essential for patients infected with human immunodeficiency virus (HIV), the potentially uncompensated costs of expanded immunizations will present significant challenges for clinics and health systems serving HIV-infected patients. METHODS: We estimated costs of providing Gardasil, Prevnar, and Zostavax to eligible patien…	2015	Dec	Clin Infect Dis	61	11	1726-31	10.1093/cid/civ637	26224001	Eaton 2015	Alvine Akumbom (2020-09-18 09:27:56)(Screen): cost analysis not vaccine trial; alanna bergman (2020-09-18 06:41:14)(Screen): aggregate data only, no individual level data;
Cost-effectiveness analysis of human papillomavirus vaccination in South Africa accounting for human immunodeficiency virus prevalence.	Li X; Stander MP; Van Kriekinge G; Demarteau N	BACKGROUND: This study aims at evaluating the cost-effectiveness of a 2-dose schedule human papillomavirus (HPV) vaccination programme of HPV and human immunodeficiency virus (HIV) naÃ¯ve 12-year-old girls, in addition to cervical cancer (CC) screening alone, in South Africa. The study aims to account for both the impact of the vaccine among girls who are HIV-positive (HIV+) as well as HIV-negati…	2015	Dec	BMC Infect Dis	15		566	10.1186/s12879-015-1295-z	26652918	Li 2015	alanna bergman (2020-09-18 06:46:24)(Screen): aggregate level data no individual data;
Management of precancerous anal intraepithelial lesions in human immunodeficiency virus-positive men who have sex with men: Clinical effectiveness and cost-effectiveness.	Deshmukh AA; Chiao EY; Cantor SB; Stier EA; Goldstone SE; Nyitray AG; Wilkin T; Wang X; Chhatwal J	BACKGROUND: Human immunodeficiency virus (HIV)-positive men who have sex with men (MSM) are at disproportionately high risk for anal cancer. There is no definitive approach to the management of high-grade squamous intraepithelial lesions (HSIL), which are precursors of anal cancer, and evidence suggests that posttreatment adjuvant quadrivalent human papillomavirus (qHPV) vaccination improves HSIL…	2017	Dec	Cancer	123	23	4709-4719	10.1002/cncr.31035	28950043	Deshmukh 2017	Alvine Akumbom (2020-09-18 06:48:27)(Screen): cost-effectiveness analysis and modeling. not vaccine trial; alanna bergman (2020-09-18 06:47:42)(Screen): HPV management no vaccination;
Sexually Transmitted Infections in Youth With Controlled and Uncontrolled Human Immunodeficiency Virus Infection.	Camacho-Gonzalez AF; Chernoff MC; Williams PL; Chahroudi A; Oleske JM; Traite S; Chakraborty R; Purswani MU; Abzug MJ	BACKGROUND: Sexually transmitted infections (STIs), including human immunodeficiency virus (HIV), disproportionately affect adolescents and young adults (AYAs) ages 13-24 years. Sexually transmitted infections likewise are a risk factor for HIV acquisition and transmission; however, there is a lack of data on STI acquisition in HIV-infected AYAs. METHODS: We determined the incidence of STIs in HI…	2017	Sep	J Pediatric Infect Dis Soc	6	3	e22-e29	10.1093/jpids/piw039	27440505	Camacho-Gonzalez 2017	Alvine Akumbom (2020-09-18 09:22:34)(Screen): not HPV vaccine;
High-risk human papillomavirus types in HIV-infected and HIV-uninfected young women in KwaZulu-Natal, South Africa: implications for vaccination.	Mbatha JN; Taylor M; Kleppa E; Lillebo K; Galappaththi-Arachchige HN; Singh D; Kjetland EF; Baay MFD; Mkhize-Kwitshana ZL	BACKGROUND: High-risk human papillomavirus (hr-HPV) infections and low-grade squamous intraepithelial lesions occur frequently in young women. The available vaccines cover up to seven hr-HPV genotypes (HPV16, HPV18, HPV31, HPV33, HPV45, HPV52 and HPV58) and two low-risk HPV types (HPV6 and HPV11). The objective of this study was to describe the hr-HPV genotypes present among HIV-uninfected and HI…	2017	Aug	Infect Dis (Lond)	49	8	601-608	10.1080/23744235.2017.1312513	28403727	Mbatha 2017	Alvine Akumbom (2020-09-18 09:34:35)(Screen): HPV and HIV no vaccine;
Incidence, Persistence, Clearance, and Correlates of Genital Human Papillomavirus Infection and Anogenital Warts in a Cohort of Men Living With Human Immunodeficiency Virus in South Africa.	Chikandiwa A; Pisa PT; Muller EE; Tamalet C; Mayaud P; Chersich MF; Delany-Moretlwe S	OBJECTIVE: To estimate the incidence; persistence and correlates of human papillomavirus (HPV) infection and anogenital warts (AGW) among men living with human immunodeficiency virus (MLHIV). METHODS: Overall, 304 MLHIV 18 years or older were enrolled and attended follow-up visits at 6, 12, and 18 months. Clinicians examined for AGW, collected blood, and penile swabs for HPV testing (Roche Linear…	2019	May	Sex Transm Dis	46	5	347-353	10.1097/OLQ.0000000000000979	30985636	Chikandiwa 2019
Associations of health behaviors with human papillomavirus vaccine uptake, completion, and intentions among female undergraduate students.	Winger JG; Christy SM; Mosher CE	This study explored associations between health behaviors and human papillomavirus vaccine receipt/intentions among female undergraduates. Participants (Nâ€‰=â€‰286) completed a survey assessing human papillomavirus vaccine uptake (receiving 1-3 shots vs no shots), completion (receiving 3 shots vs 1-2 shots), and intentions as well as various health behaviors. Human papillomavirus vaccine uptake …	2016	Sep	J Health Psychol	21	9	1949-55	10.1177/1359105315569093	25649428	Winger 2016	alanna bergman (2020-09-18 08:29:02)(Screen): attitudes and uptake study;
HPV infection and pre-neoplastic cervical lesions among 321 HIV+ women in Florence, Italy, 2006-2016: prevalence and associated factors.	Fusco FM; Vichi F; Bisanzi S; Sani C; Degli Esposti A; BlÃ¨ C; Rossi R; Pompeo G; Carozzi F; Blanc P	Women living with HIV (WLWH) are at higher risk for HPV-related malignancies. To estimate the factors associated to HPV infection and to pre-neoplastic cervical lesions, we observed 321 WLWH in an HIV care-centre in Florence, Italy. In 2006-2016, WLWH followed at S. Maria Annunziata Hospital underwent to gynaecological examination including HPV-test, Pap-smear, colposcopy and, if needed, cervical…	2018	Oct	New Microbiol	41	4	268-273		30252922	Fusco 2018
Vaccine-preventable anal infections by human papillomavirus among HIV-infected men who have sex with men.	Giuliani M; Latini A; Colafigli M; Benevolo M; Rollo F; Zaccarelli M; Giuliani E; Moretto D; Giglio A; Rezza G; Cristaudo A; DonÃ MG	AIM: HIV-infected men who have sex with men (MSM) show the highest prevalence of anal HPV infection. Anal prevalence of the HPVs targeted by the quadrivalent HPV vaccine (4vHPV) and nonavalent HPV vaccine (9vHPV)Â was estimated in this population. MATERIALS & METHODS: Anal specimens were collected from HIV-infected MSM attending a sexually transmitted infection/HIV center. Specimens were analyzed…	2018	Oct	Future Microbiol	13		1463-1472	10.2217/fmb-2018-0149	30311788	Giuliani 2018	Alvine Akumbom (2020-09-18 09:14:30)(Screen): Agreed; alanna bergman (2020-09-18 06:29:59)(Screen): HIV and HPV without vaccine;
Prevalence, incidence and correlates of low risk HPV infection and anogenital warts in a cohort of women living with HIV in Burkina Faso and South Africa.	Chikandiwa A; Kelly H; Sawadogo B; Ngou J; Pisa PT; Gibson L; Didelot MN; Meda N; Weiss HA; Segondy M; Mayaud P; Delany-Moretlwe S	OBJECTIVE: To report the prevalence and incidence of low-risk human papillomavirus infection (LR-HPV) and anogenital warts (AGW) among women living with HIV (WLHIV) in Burkina Faso (BF) and South Africa (SA), and to explore HIV-related factors associated with these outcomes. METHODS: We enrolled 1238 WLHIV (BF = 615; SA = 623) aged 25-50 years and followed them at three time points (6, 12 and 16 …	2018		PLoS One	13	5	e0196018	10.1371/journal.pone.0196018	29715305	Chikandiwa 2018	alanna bergman (2020-09-18 06:30:26)(Screen): HIV and HPV without vaccines;
Anorectal human papillomavirus: current concepts.	Assi R; Reddy V; Einarsdottir H; Longo WE	Increased anorectal human papillomavirus (HPV) infection is related to the recent trends in sexual behavior in both homosexual and heterosexual groups and prevalence of infection with human immunodeficiency virus (HIV). Clinical presentation and natural history depend on the serotype involved. HPV 6 and 11 are found in the benign wart. Local control can be achieved with a wide selection of surgic…	2014	Dec	Yale J Biol Med	87	4	537-47		25506286	Assi 2014	alanna bergman (2020-09-18 06:30:52)(Screen): review not a study; alanna bergman (2020-09-18 06:30:48)(Screen): review not a study; alanna bergman (2020-09-18 06:30:43)(Screen): review not a study; alanna bergman (2020-09-18 06:30:40)(Screen): review not a study; alanna bergman (2020-09-18 06:30:39)(Screen): review not a study; alanna bergman (2020-09-18 06:30:38)(Screen): review not a study;
HPV Vaccine Awareness and Knowledge Among Women Living with HIV.	Wigfall LT; Bynum SA; Brandt HM; HÃ©bert JR	Cervical cancer risk is increased among women living with HIV (WLH). Human papillomavirus (HPV) vaccination has been shown to be safe and immunogenic among WLH. We examined HPV vaccine awareness and HPV knowledge among WLH. This cross-sectional study collected data from 145 WLH between March 2011 and April 2012. An interviewer-administered survey assessed HPV vaccine awareness and knowledge. Stat…	2016	Mar	J Cancer Educ	31	1	187-90	10.1007/s13187-015-0943-8	26561426	Wigfall 2016
Prevention of human papillomavirus (HPV)-related tumors in people living with human immunodeficiency virus (HIV).	Poljak M; Å terbenc A; Lunar MM	In comparison to their HIV-negative counterparts, people living with HIV (PLWH) have a higher prevalence of human papillomavirus (HPV) infection in various anatomical sites coupled with increased HPV persistence, higher risk of HPV-related tumors, and faster disease progression. Areas covered: Gender-neutral prevention strategies for HPV-related cancers in PLWH discussed: ABC approach, HPV vaccin…	2017	Nov	Expert Rev Anti Infect Ther	15	11	987-999	10.1080/14787210.2017.1392854	29027811	Poljak 2017	Alvine Akumbom (2020-09-18 06:49:21)(Screen): expert review and commentary;
Communication and US-Somali Immigrant Human Papillomavirus (HPV) Vaccine Decision-Making.	Dailey PM; Krieger JL	The current study uses a multiple goal theoretical perspective to explore how Somali immigrant families living in Ohio, USA, make decisions regarding whether to vaccinate their children against human papillomavirus (HPV)-a leading cause of cervical cancer. A focus was placed on the communication goals of parents in HPV vaccine discussions with their child and health care provider. Semi-structured…	2017	Sep	J Cancer Educ	32	3	516-521	10.1007/s13187-015-0959-0	26687173	Dailey 2017	Alvine Akumbom (2020-09-18 06:52:19)(Screen): vaccine decision making not trial;
Bundling Human Papillomavirus Vaccination and Rapid Human Immunodeficiency Virus Testing for Young Gay and Bisexual Men.	van den Berg JJ; Larson HE; Zimet GD; Lally MA	This study explored the feasibility and acceptability of a bundled human papillomavirus (HPV) vaccine and human immunodeficiency virus (HIV) testing program for young gay and bisexual men (YGBM). YGBM aged 18-26 years (N=55) were recruited to receive HPV vaccine with optional HIV testing and personalized counseling. Sexual risk behaviors and knowledge were assessed at three study visits. By visit…	2014	Sep	LGBT Health	1	3	233-7	10.1089/lgbt.2014.0028	26789718	vandenBerg 2014	Alvine Akumbom (2020-09-18 06:54:23)(Screen): does not a clinical trial for HPV vaccine and not plwh;
Human papillomavirus prevalence and behavioral risk factors among HIV-infected and HIV-uninfected men who have sex with men in Taiwan.	Lin CC; Hsieh MC; Hung HC; Tsao SM; Chen SC; Yang HJ; Lee YT	Human papillomavirus (HPV) infection is associated with cancer and can be prevented through vaccination. Few studies from Taiwan have reported on HPV infection among human immunodeficiency virus (HIV)-infected subjects. The aim of this study was to examine the prevalence of HPV infection among men who have sex with men (MSM) with and without HIV infection in Taiwan, and explore the behavioral ris…	2018	Nov	Medicine (Baltimore)	97	45	e13201	10.1097/MD.0000000000013201	30407359	Lin 2018
Incidence, Clearance, and Persistence of Anal Human Papillomavirus in Men Who Have Sex With Men Living With Human Immunodeficiency Virus: Implications for Human Papillomavirus Vaccination.	Ong JJ; Walker S; Grulich A; Hoy J; Read TRH; Bradshaw C; Chen M; Garland SM; Cornall A; Hillman R; Templeton DJ; Hocking J; Eu B; Tee BK; Chow EPF; Fairley CK	BACKGROUND: Men who have sex with men living with human immunodeficiency virus have a high risk of anal cancer. We estimate the likely benefit of human papillomavirus (HPV) vaccination among participants of the Anal Cancer Examination study. METHODS: Anal swabs were collected for the detection and genotyping of anal HPV DNA by linear array (Roche Diagnostics) in this 2-year multicenter prospectiv…	2019	Apr	Sex Transm Dis	46	4	229-233	10.1097/OLQ.0000000000000958	30870323	Ong 2019	Alvine Akumbom (2020-09-18 06:57:03)(Screen): not a vaccine trial;
Knowledge, attitudes and practices of young people in Zimbabwe on cervical cancer and HPV, current screening methods and vaccination.	Mapanga W; Girdler-Brown B; Singh E	BACKGROUND: The rise in cervical cancer trends in the past two decades has coincided with the human immunodeficiency virus (HIV) epidemic especially in the sub-Saharan African region. Young people (15 to 24â€‰years old) are associated with many risk factors such as multiple sexual partners, early sexual debut, and high HIV incidences, which increase the chances of developing cervical cancer. The …	2019	Aug	BMC Cancer	19	1	845	10.1186/s12885-019-6060-z	31455277	Mapanga 2019
Anti-viral Effects of Superpositively Charged Mutant of Green Fluorescent Protein.	Vahabpour R; Basimi P; Roohvand F; Asadi H; Irani GM; Zabihollahi R; Bolhassani A	BACKGROUND: Supercharged GFP proteins were known as effective carriers for delivery of macromolecules into eukaryotic cells as well as fluorescent fusion tags for in vitro and in vivo detection. OBJECTIVE: Herein, anti-viral effects of +36 GFP and its anti-tumor effects were studied in vitro and in vivo, respectively. METHODS: We evaluated anti-HIV, anti-HSV, and anti-HCV effects of +36 GFP in vi…	2019		Protein Pept Lett	26	12	930-939	10.2174/0929866526666190823145916	31441722	Vahabpour 2019	Alvine Akumbom (2020-09-18 07:27:13)(Screen): mice model;
A systematic review of immunogenicity, clinical efficacy and safety of human papillomavirus vaccines in people living with the human immunodeficiency virus.	Mavundza EJ; Wiyeh AB; Mahasha PW; Halle-Ekane G; Wiysonge CS	The human papillomavirus (HPV) is the most prevalent sexually transmitted infection worldwide. People living with the human immunodeficiency virus (HIV) are at high risk of HPV infection. This systematic review evaluates the immunogenicity, clinical efficacy, and safety of prophylactic HPV vaccines in people living with HIV. We registered the protocol for this review in the International Prospect…	2020		Hum Vaccin Immunother	16	2	426-435	10.1080/21645515.2019.1656481	31448991	Mavundza 2020
HPV-Related Cancer Prevention and Control Programs at Community-Based HIV/AIDS Service Organizations: Implications for Future Engagement.	Wigfall LT; Bynum SA; Brandt HM; Sebastian N; Ory MG	Background: People living with human immunodeficiency virus/acquired immunodeficiency syndrome (HIV/AIDS) and, men who have sex with men (MSM) are disproportionately affected by genital warts and cancers caused by human papillomavirus (HPV). We assessed community-based HIV/AIDS service organizations' (ASOs) staff awareness, knowledge, attitudes, and beliefs about HPV and effective cancer preventi…	2018		Front Oncol	8		422	10.3389/fonc.2018.00422	30416981	Wigfall 2018
Cervical cancer in sub-Saharan Africa: a preventable noncommunicable disease.	Mboumba Bouassa RS; Prazuck T; Lethu T; Jenabian MA; Meye JF; BÃ©lec L	Infections caused by high-risk human papillomavirus (HPV) are responsible for 7.7% of cancers in developing countries, mainly cervical cancer. This disease is steadily increasing in sub-Saharan Africa, with more than 75,000 new cases and 50,000 deaths yearly, further increased by HIV infection. Areas covered: The current status of cervical cancer associated with HPV in sub-Saharan Africa has been…	2017	Jun	Expert Rev Anti Infect Ther	15	6	613-627	10.1080/14787210.2017.1322902	28440679	MboumbaBouassa 2017	alanna bergman (2020-09-18 06:32:54)(Screen): review not a study;
Designing Chimeric Virus-like Particle-based Vaccines for Human Papillomavirus and HIV: Lessons Learned.	Eto Y; Saubi N; Ferrer P; Joseph J	Virus-like particles (VLPs) are a type of subunit vaccine which resembles viruses but do not contain any genetic material so that they are not infectious. VLPs maintain the same antigenic conformation to the original virus, and they could be a better vaccine candidate than live-attenuated and inactivated vaccines. In addition, compared to other subunit vaccines such as soluble protein, VLPs can s…	2019		AIDS Rev	21	4	218-232	10.24875/AIDSRev.19000114	31834327	Eto 2019	alanna bergman (2020-09-18 06:42:02)(Screen): review not a study;
Clinical implications of the interaction between HPV and HIV infections.	Dreyer G	HIV-related immunodeficiency has complex effects on female genital HPV, which include increased risks of infection, multiple types, persistence, reactivation and the risk to develop pre-invasive and invasive disease. Reconstitution of immunity with anti-viral drugs improves cellular immunity, but the risk of HPV-related malignancy remains higher than background incidences and presents at younger …	2018	Feb	Best Pract Res Clin Obstet Gynaecol	47		95-106	10.1016/j.bpobgyn.2017.08.011	28958633	Dreyer 2018	alanna bergman (2020-09-18 06:43:20)(Screen): review not a study;
HIV-positive gay men's knowledge and perceptions of Human Papillomavirus (HPV) and HPV vaccination: A qualitative study.	Grace D; Gaspar M; Paquette R; Rosenes R; Burchell AN; Grennan T; Salit IE	The human papillomavirus (HPV) is the most common sexually transmitted infection worldwide. Gay, bisexual, and other men who have sex with men (GBM) living with HIV are disproportionately impacted by HPV-associated anal cancer, with rates about 100-fold that of the general population. Fortunately, HPV vaccination has proven efficacy in preventing both anogenital warts (condyloma) in males and ana…	2018		PLoS One	13	11	e0207953	10.1371/journal.pone.0207953	30496221	Grace 2018	alanna bergman (2020-09-18 06:42:55)(Screen): qualitative;
Human Papillomavirus and Genital Warts: A Review of the Evidence for the 2015 Centers for Disease Control and Prevention Sexually Transmitted Diseases Treatment Guidelines.	Park IU; Introcaso C; Dunne EF	To provide updates for the 2015 Centers for Disease Control and Prevention sexually transmitted diseases treatment guidelines on human papillomavirus (HPV) and anogenital warts (AGWs), a review of the literature was conducted in key topic areas: (1) epidemiology and burden of disease; (2) transmission and natural history; (3) diagnosis and management of AGWs; (4) occupational exposure of healthca…	2015	Dec	Clin Infect Dis	61 Suppl 8		S849-55	10.1093/cid/civ813	26602622	Park 2015	alanna bergman (2020-09-18 06:42:34)(Screen): review not a study;
Sexual Assault and Sexually Transmitted Infections in Adults, Adolescents, and Children.	SeÃ±a AC; Hsu KK; Kellogg N; Girardet R; Christian CW; Linden J; Griffith W; Marchant A; Jenny C; Hammerschlag MR	Survivors of sexual assault are at risk for acquiring sexually transmitted infections (STIs). We conducted literature reviews and invited experts to assist in updating the sexual assault section for the 2015 Centers for Disease Control and Prevention sexually transmitted diseases (STD) treatment guidelines. New recommendations for STI management among adult and adolescent sexual assault survivors…	2015	Dec	Clin Infect Dis	61 Suppl 8		S856-64	10.1093/cid/civ786	26602623	SeÃ±a 2015
Human Immunodeficiency Virus/AIDS, Human Papillomavirus, and Anal Cancer.	Wang CJ; Sparano J; Palefsky JM	Anal cancer is an increasingly common non-AIDS-defining cancer among individuals infected with the human immunodeficiency virus (HIV). It is associated with human papillomavirus (HPV). HPV16 is the most common genotype detected in anal cancers. The HPV types detected in anal cancer are included in the 9-valent vaccine. HPV vaccines have demonstrated efficacy in reducing anal precancerous lesions …	2017	Jan	Surg Oncol Clin N Am	26	1	17-31	10.1016/j.soc.2016.07.010	27889034	Wang 2017	alanna bergman (2020-09-18 06:34:20)(Screen): review not a study;
Novel treatments for recurrent respiratory papillomatosis	Armbruster, C.	Recurrent respiratory papillomatosis is a rare but often severe disease. Although benign in histology, epithelial proliferations may result in progressive hoarseness, stridor, obstruction of the airway and respiratory distress. The current standard of care is surgical therapy with a goal of complete removal or debulking of papillomas and preservation of normal structures. Frequent recurrences and…	2002		Expert Opinion on Investigational Drugs	11	8	1139-1148	10.1517/13543784.11.8.1139		Armbruster 2002
Primary prevention of uterine cervix cancer: Focus on vaccine history and current strategy	Tewari, K.S.; DiSaia, P.J.	Primary prevention of uterine cervix cancer spans the gamut of human papillomavirus vaccine development, dietary adjustment, chemoprevention, and risk reduction. Lifestyle and social behaviors impact on risk for cervical cancer. Before examining the growing body of molecular evidence, animal studies, and phase I clinical trials that suggest that a virus-based vaccine for cervical cancer may soon …	2002		Obstetrics and Gynecology Clinics of North America	29	4	843-868	10.1016/S0889-8545(02)00046-3		Tewari 2002
World Vaccine Congress Australia 2002: 27-28 November 2002, Sydney, Australia	Kibble, A.	Mass vaccination has had a major impact on human health and continues to play an important role in healthcare, but although one infectious disease has been eradicated and several former killer diseases are now well controlled, numerous challenges remain. This meeting was an exciting attempt to provide a bridge between public health decision makers and vaccine developers, since an increased level …	2003		IDrugs	6	1	39-42			Kibble 2003
HPV-linked malignancy and the potential of vaccine-based prevention	Laurence, J.		2005		AIDS Reader	15	1	2024-03-04			Laurence 2005
Prevention of sexually transmitted diseases	Polizzotto, M.J.	Given what is known and what is not known about preventing STDs, what can family physicians and other primary care providers do to prevent STDs? First, take a good sexual history. Ask patients about their sexual behaviors and identify those who may be at higher risk. Second, perform risk-appropriate screening. All sexually active girls and women 25 years of age and younger should be screened for …	2005		Clinics in Family Practice	7	1 SPEC. ISS.	2024-01-12	10.1016/j.cfp.2004.11.003		Polizzotto 2005
Predictors of STI vaccine acceptability among parents and their adolescent children	Zimet, G.D.; Perkins, S.M.; Sturm, L.A.; Bair, R.M.; Juliar, B.E.; Mays, R.M.	Purpose: To identify attitudes and behavioral factors associated with parental intent to vaccinate their adolescent children against sexually transmitted infections (STI) and adolescent intent to accept vaccination for the prevention of STI. Methods: In this cross-sectional study, 320 parents and their adolescent children (aged 12-17 years) were recruited from urban adolescent health clinics and …	2005		Journal of Adolescent Health	37	3	179-186	10.1016/j.jadohealth.2005.06.004		Zimet 2005
New viral vaccines	Arvin, A.M.; Greenberg, H.B.	Vaccination is the most effective medical intervention against diseases caused by human viral pathogens. Viral vaccines prevent or modify the severity of illness in the individual and interrupt or reduce the transmission of the pathogens to other susceptible people. Through these mechanisms, vaccines against smallpox, polio, measles and hepatitis B have had an enormous impact on world health over…	2006		Virology	344	1	240-249	10.1016/j.virol.2005.09.057		Arvin 2006
A tale of three Hs: HPV, HIV & HAART	Stebbing, J.; Dancey, G.; Bower, M.		2006		Future Oncology	2	1	2024-01-09	10.2217/14796694.2.1.1		Stebbing 2006
The epidemiology of genital human papillomavirus infection	Trottier, H.; Franco, E.L.	Clinical and subclinical human papillomavirus (HPV) infections are the most common sexually transmitted infections in the world, and most sexually-active individuals are likely to be exposed to HPV infection during their lifetimes. More than 40 genotypes of HPV infect the epithelial lining of the anogenital tract and other mucosal areas of the body; of these, 13-18 types are considered to be high…	2006		Vaccine	24	SUPPL. 1	S1/4-S1/15	10.1016/j.vaccine.2005.09.054		Trottier 2006
Human papillomavirus viral load: A possible marker for cervical disease in HIV-infected women	Lillo, F.B.; Uberti-Foppa, C.	Laboratory markers of human papillomavirus infection have been recognized as relevant tools in programmes designed to reduce the burden of cervical cancer. The ongoing experience with these laboratory markers serves to confirm not only their negative predictive value (close to 100%) but also their positive association with developing or developed lesions. This aspect is particularly relevant in H…	2006		Journal of Antimicrobial Chemotherapy	57	5	810-814	10.1093/jac/dkl073		Lillo 2006
Chapter 27: Research needs following initial licensure of virus-like particle HPV vaccines	Hildesheim, A.; Markowitz, L.; Avila, M.H.; Franceschi, S.	Human papillomavirus virus-like particle (HPV VLP) HPV vaccines currently evaluated for licensing are likely to be available soon. Licensure will be based on evidence that the vaccine is well tolerated and provides near complete type-specific protection against HPV infections and their resulting lesions in the first few years after vaccination. Several important questions will remain to be answer…	2006		Vaccine	24	SUPPL. 3	S227-S232	10.1016/j.vaccine.2006.05.102		Hildesheim 2006
Chapter 16: HPV vaccines in immunocompromised women and men	Palefsky, J.M.; Gillison, M.L.; Strickler, H.D.	HIV-positive as well as other immunocompromised women and men have increased risk of human papillomavirus (HPV)-associated anogenital and oral cancers. The effectiveness of a HPV vaccine to reduce the incidence of these tumors in immunocompromised individuals may depend on several factors, including the effects of immunocompromise on the response to vaccination, the extent of prior infection with…	2006		Vaccine	24	SUPPL. 3	S140-S146	10.1016/j.vaccine.2006.05.120		Palefsky 2006
Chapter 28: Studies to assess the long-term efficacy and effectiveness of HPV vaccination in developed and developing countries	Lehtinen, M.; Herrero, R.; Mayaud, P.; Barnabas, R.; Dillner, J.; Paavonen, J.; Smith, P.G.	We review studies of the implementation of human papillomavirus (HPV) vaccination programmes in developed and developing countries. The review spans the period from establishment of long-term vaccine efficacy follow-up studies, operational research on issues of vaccine preparedness, and relevant predictive modelling studies during the pre-licensure phase to plans of phase IV effectiveness trials,…	2006		Vaccine	24	SUPPL. 3	S233-S241	10.1016/j.vaccine.2006.05.109		Lehtinen 2006	Alvine Akumbom (2020-09-21 13:25:29)(Screen): review;
Guidelines for reducing the risk of viral transmission during fertility treatment		These guidelines provide strategies, based on scientific principles and clinical experience, for reducing the risk of virus transmission in couples seeking treatment for infertility. Â© 2006 American Society for Reproductive Medicine.	2006		Fertility and Sterility	86	5 SUPPL.	S11-S17	10.1016/j.fertnstert.2006.07.1485
Global control of sexually transmitted infections	Low, N.; Broutet, N.; Adu-Sarkodie, Y.; Barton, P.; Hossain, M.; Hawkes, S.	Sexually transmitted infections other than HIV are important global health issues. They have, however, been neglected as a public-health priority and control efforts continue to fail. Sexually transmitted infections, by their nature, affect individuals, who are part of partnerships and larger sexual networks, and in turn populations. We propose a framework of individual, partnership, and populati…	2006		Lancet	368	9551	2001-2016	10.1016/S0140-6736(06)69482-8		Low 2006
The sexually transmitted papillomavirus infections: Clinical manifestations, current and future therapies	Mastrolorenzo, A.; Supuran, C.T.; Zuccati, G.	Genital human papillomavirus (HPV) infection is the most common sexually transmitted infection and is an important public health problem due to its clear association with cervical cancer in women and its potential association with other anogenital malignancies. In some populations it is probably endemic, the prevalence is variable and depends on the demographics and methods utilized for detection…	2007		Expert Opinion on Therapeutic Patents	17	2	173-211	10.1517/13543776.17.2.173		Mastrolorenzo 2007
Special Care Issues of Women Living with HIV-AIDS	Kojic, E.M.; Cu-Uvin, S.	Many HIV-infected women are benefiting from highly active antiretroviral therapy and living longer. Their reproductive choices vary over the life cycle, and there is a need to understand the appropriate contraceptives for those not intending pregnancy. There are specific gynecologic issues relevant to HIV-infected women, such as genital tract infections, risk for cervical cancer, and menstrual ir…	2007		Infectious Disease Clinics of North America	21	1	133-148	10.1016/j.idc.2007.01.004		Kojic 2007
Therapeutic targeting of innate immunity with Toll-like receptor agonists and antagonists	Kanzler, H.; Barrat, F.J.; Hessel, E.M.; Coffman, R.L.	The identification of the antigen recognition receptors for innate immunity, most notably the Toll-like receptors, has sparked great interest in therapeutic manipulation of the innate immune system. Toll-like receptor agonists are being developed for the treatment of cancer, allergies and viral infections, and as adjuvants for potent new vaccines to prevent or treat cancer and infectious diseases…	2007		Nature Medicine	13	5	552-559	10.1038/nm1589		Kanzler 2007
More than one reason to rethink the use of peptides in vaccine design	Purcell, A.W.; McCluskey, J.; Rossjohn, J.	The use of peptides as therapeutics is experiencing renewed enthusiasm owing to advances in delivery, stability and design. Moreover, there is a growing emphasis on the use of peptides in vaccine design as insights into tissue-specific processing of the immunogenic epitopes of proteins and the discovery of unusually long cytotoxic T-lymphocyte epitopes broaden the range of targets and give clues …	2007		Nature Reviews Drug Discovery	6	5	404-414	10.1038/nrd2224		Purcell 2007
An overview of vaccinations in HIV	Overton, E.T.	Prevention is an important aspect of HIV care in the era of highly active antiretroviral therapy. Vaccines provide an excellent opportunity to avert certain infectious diseases for which patients with HIV infection are at increased risk due to immunosuppression. However, the state of immunosuppression reduces the efficacy of vaccines and increases the risk associated with certain vaccines. The st…	2007		Current HIV/AIDS Reports	4	3	105-113	10.1007/s11904-007-0016-7		Overton 2007
Anal intraepithelial neoplasia and anal cancer in dermatological practice	Herat, A.; Whitfeld, M.; Hillman, R.	Anal intraepithelial neoplasia is considered to be a precursor lesion of invasive anal cancer. It is now increasingly recognized in high-risk groups, such as men who have sex with men and HIV-infected patients. Human papillomaviruses are considered to be an important aetiological agent in both anal intraepithelial neoplasia and anal cancer. Dermatologists are likely to encounter these conditions …	2007		Australasian Journal of Dermatology	48	3	143-155	10.1111/j.1440-0960.2007.00369.x		Herat 2007
Gateways to clinical trials	BayÃ©s, M.; Rabasseda, X.; Prous, J.R.	Gateways to Clinical Trials are a guide to the most recent clinical trials in current literature and congresses. The data in the following tables has been retrieved from the Clinical Trials Knowledge Area of Prous Science IntegrityÂ®, the drug discovery and development portal, http://integrity. prous.com. This issue focuses on the following selection of drugs: 12B75, 274150; Abacavir sulfate/lami…	2007		Methods and Findings in Experimental and Clinical Pharmacology	29	7	467-509			BayÃ©s 2007
HIV/AIDS vaccines: 2007	Robinson, H.L.	Development of an HIV/AIDS vaccine has been slow because classical approaches to vaccine development have not yielded a vaccine. Encouragingly, new approaches using recombinant viral vectors, DNA vaccines, and combinations of different vectors in heterologous prime/boost regimens are yielding vaccines capable of controlling virulent immunodeficiency virus challenges in non-human primate models. T…	2007		Clinical Pharmacology and Therapeutics	82	6	686-693	10.1038/sj.clpt.6100408		Robinson 2007
Anal intraepithelial neoplasia in HIV infection	Kreuter, A.; Brockmeyer, N.H.; Altmeyer, P.; Wieland, U.	Human papillomavirus (HPV) infections belong to the most common sexually transmitted infections worldwide. While the immune system eliminates most HPV infections over time in immunocompetent individuals, HPV infections tend to persist in immunodeficient individuals. In HIV-infected men who have sex with men (MSM), anal HPV prevalence is more than 90% and infections with multiple HPV types are com…	2008		JDDG - Journal of the German Society of Dermatology	6	11	925-933	10.1111/j.1610-0387.2008.06737.x		Kreuter 2008
Building global health through a center-without-walls: The Vanderbilt Institute for global health	Vermund, S.H.; Sahasrabuddhe, V.V.; Khedkar, S.; Jia, Y.; Etherington, C.; Vergara, A.	The Institute for Global Health at Vanderbilt enables the expansion and coordination of global health research, service, and training, reflecting the university's commitment to improve health services and outcomes in resource-limited settings. Global health encompasses both prevention via public health and treatment via medical care, all nested within a broader community-development context. This…	2008		Academic Medicine	83	2	154-164	10.1097/ACM.0b013e318160b76c		Vermund 2008
Self-adjuvanting lipopeptide vaccines	Moyle, P.M.; Toth, I.	Despite the important role of adjuvants for vaccine development, relatively few adjuvants have been successfully incorporated into vaccines intended for human administration. This is in part due to the high toxicity associated with many experimental adjuvants. This lack of choice effectively hinders the ability to produce vaccines against many diseases, or to improve current vaccine formulations.…	2008		Current Medicinal Chemistry	15	5	506-516	10.2174/092986708783503249		Moyle 2008
Current progress of DNA vaccine studies in humans	Lu, S.; Wang, S.; Grimes-Serrano, J.M.	Despite remarkable progress in the field of DNA vaccine research since its discovery in the early 1990s, the formal acceptance of this novel technology as a new modality of human vaccines depends on the successful demonstration of its safety and efficacy in advanced clinical trials. Although clinical trials conducted so far have provided overwhelming evidence that DNA vaccines are well tolerated …	2008		Expert Review of Vaccines	7	2	175-191	10.1586/14760584.7.2.175		Lu 2008
Prevention of cervical cancer in developing countries	Denny, L.	Despite being a largely preventable disease, cervical cancer remains the most common cancer in women in developing countries, where screening is either limited or nonexistent. The health profile of women living in developing countries is dominated by the high prevalence of communicable and infectious diseases (TB, HIV and malaria) and maternal mortality. Diseases such as cancer of the cervix are …	2008		Therapy	5	3	329-338	10.2217/14750708.5.3.329		Denny 2008
Nanotechnology in vaccine delivery	Peek, L.J.; Middaugh, C.R.; Berkland, C.	With very few adjuvants currently being used in marketed human vaccines, a critical need exists for novel immunopotentiators and delivery vehicles capable of eliciting humoral, cellular and mucosal immunity. Such crucial vaccine components could facilitate the development of novel vaccines for viral and parasitic infections, such as hepatitis, HIV, malaria, cancer, etc. In this review, we discuss…	2008		Advanced Drug Delivery Reviews	60	8	915-928	10.1016/j.addr.2007.05.017		Peek 2008
Malignancies in women with HIV infection	Krishnan, A.; Levine, A.M.	Women with HIV infection have an increased risk of developing certain malignancies. These malignancies are commonly human papillomavirus (HPV)-related, reflecting the high rate of coinfection with HPV in women with underlying HIV infection. These women also have a high incidence of premalignant HPV-related'changes, such as high-grade squamous intraepithelial lesions as diagnosed on Pap smears and…	2008		Women's Health	4	4	357-368	10.2217/17455057.4.4.357		Krishnan 2008	Alvine Akumbom (2020-09-21 14:13:21)(Screen): not an HPV vaccine trial;
Replicating viral vectors as HIV vaccines. Summary Report from IAVI Sponsored Satellite Symposium, International AIDS Society Conference, July 22, 2007	Koff, W.C.; Parks, C.L.; Berkhout, B.; Ackland, J.; Noble, S.; Gust, I.D.	At the International AIDS Society Conference on Pathogenesis, Treatment and Prevention held in Sydney, Australia, in July 2007, the International AIDS Vaccine Initiative (IAVI) convened a satellite symposium entitled 'Accelerating the Development of Replicating Viral Vectors for AIDS Vaccines.' Its purpose was to highlight the rationale for accelerating the development of replicating viral vector…	2008		Biologicals	36	5	277-286	10.1016/j.biologicals.2008.04.004		Koff 2008
Next generation of human vaccines. What does the future hold?	Awasthi, S.	The World Vaccine Congress was held in Arlington, VA April 21st-24th, 2008. Tevi Troy, the deputy secretary of the US Department of Health and Human Services, set the tone of the meeting during his keynote address. He discussed the government's plan to deliver a strategic outlook and follow a road map for vaccine development. He also emphasized the importance of ongoing cooperation between indust…	2008		Human Vaccines	4	5	344-346	10.4161/hv.4.5.6370		Awasthi 2008
Human Papillomavirus-Related Diseases: Oropharynx Cancers and Potential Implications for Adolescent HPV Vaccination	Gillison, M.L.	Molecular and epidemiological data now support an etiologic role for oncogenic human papillomavirus (HPV) in oral cancers in women and men. Recent studies have demonstrated an increase in the incidence of HPV-associated oral cancers in the United States. Moreover, the incidence rates for these cancers are higher in men than women. Oral HPV infections acquired through oral sex appear to be the pri…	2008		Journal of Adolescent Health	43	4 SUPPL.	S52-S60	10.1016/j.jadohealth.2008.07.002		Gillison 2008
Diagnosis and management of anal cancer	Gervaz, P.; Buchs, N.; Morel, P.	During the past three decades, anal cancer has served as a paradigm for the successful application of chemoradiation to solid tumors. Since the early 1990s, the increasing incidence of anal cancer in homosexual men has highlighted the causative role of oncogenic human papillomavirus infection. This review focuses on significant trends and developments in the management of patients with squamous c…	2008		Current Gastroenterology Reports	10	5	502-506	10.1007/s11894-008-0092-x		Gervaz 2008
Dermatooncology: Present status and perspectives	Orfanos, C.E.	Dermatooncology is a rather new topic in our specialty; however, it now plays a key role in Dermatology. This applies to the frequent occurrence of skin tumours in our offices and hospitals, but also to its value as an intellectual challenge for experimental skin research. In Germany, the early creation of a Committee "Malignant Melanoma" of the German Dermatological Society in 1980, and the foun…	2008		Aktuelle Dermatologie	34	12	453-464	10.1055/s-2008-1077762		Orfanos 2008
Ten-year anniversary of Current Opinion in Molecular Therapeutics: A decade of experience in molecular therapeutics - Progress, setbacks and surprises	Wagner, E.		2008		Current Opinion in Molecular Therapeutics	10	6	544-547			Wagner 2008
Strategies and ethical considerations for the recruitment of young men who have sex with men: Challenges of a vaccination trial in Mexico	GutiÃ©rrez-Luna, A.; Angeles-Llerenas, A.; Wirtz, V.J.; Del RÃ­o, Ã.A.; Zamilpa-MejÃ­a, L.; Aranda-Flores, C.; Viramontes, J.L.; Lazcano-Ponce, E.	Background: The importance of recruiting and retaining study participants from minority groups is well recognized; however, there are no established rules for recruitment as its success depends on the setting and population. Purpose: To describe and analyze recruitment strategies, ethical considerations, and recruitment outcomes from a study to evaluate the efficacy the Human Papilloma Virus vacc…	2009		Clinical Trials	6	4	365-372	10.1177/1740774509340058		GutiÃ©rrez-Luna 2009
Experimental vaccines for sexually transmitted infections	JovanoviÄ‡, M.; KaradagliÄ‡, D.; Golusin, Z.; BrkiÄ‡, S.; Poljacki, M.	INTRODUCTION: Sexually transmitted infections (STIs) are major global public health problems. Present strategies for prevention have limitations. Vaccines are an attractive addition to the current prevention armamentarium because they provide durable protection and do not require repetitive adherence to be effective. Challenges for vaccination include induction and long-term maintenance of mucosa…	2009		Medicinski pregled	62	2024-01-02	42-48	10.2298/MPNS0902042J		JovanoviÄ‡ 2009
Human papillomavirus vaccines and anal carcinoma	Franceschi, S.; De Vuyst, H.	Purpose of review: To explore the possible role of current prophylactic vaccines against human papillomavirus (HPV) in the prevention of anal intraepithelial neoplasia and squamous cell carcinoma of the anus (SCCA). Recent findings: SCCA incidence is increasing in several developed countries, particularly in HIVpositive men who have sex with men (MSM). Antiretroviral treatments against HIV do not…	2009		Current Opinion in HIV and AIDS	4	1	57-63	10.1097/COH.0b013e32831b9c81		Franceschi 2009
Kudos to the virus hunters	Mathew, B.C.; Daniel, R.S.; Bordom, J.		2009		Libyan Journal of Medicine	4	1	2024-04-06	10.4176/081207		Mathew 2009
Social and behavioral science in HIV vaccine trials: A gap assessment of the literature	Lau, C.-Y.; Stansbury, J.P.; Gust, D.A.; Kafaar, Z.	Social and behavioral science research is integral to the conduct of HIV vaccine trials, especially because the vaccine targets an infection laden with sensitive human issues. Although social and behavioral sciences have played a larger role in HIV vaccine clinical trials than other vaccine clinical trials to date, this role should be expanded. Fortunately, related publications, conference covera…	2009		Expert Review of Vaccines	8	2	179-190	10.1586/14760584.8.2.179		Lau 2009
Vaccines under study: Non-HIV vaccines	Conner, K.; Wuu, A.; Maldonado, V.; Bartlett, B.L.; Tyring, S.K.	The development of effective vaccines has been an amazing public health achievement and has resulted in countless lives being saved. Dermatologic therapy has recently been greatly advanced by the licensure of an effective human papillomavirus vaccine and herpes zoster vaccine. Despite these successes, many infectious diseases do not currently have a preventive vaccine. We review potential vaccine…	2009		Dermatologic Therapy	22	2	168-185	10.1111/j.1529-8019.2009.01229.x		Conner 2009
Public health implications of HPV and HSV vaccinations	Ooi, C.	Both human papilloma virus (HPV) and herpes simplex virus (HSV) are extremely common worldwide and associated with significant morbidity and mortality. Lack of access to care, testing and treatment has contributed to a health inequity resulting in the burden of disease falling among those in resource poor countries where reliance is placed largely upon condom use for prevention. Together with gen…	2009		Sexual Health	6	4	360	10.1071/SH09051		Ooi 2009
The effficacy of quadrivalent HPV (types 6/11/16/18) vaccine against HPV-related genital disease and infection in HIV negative young men	Hillman, R.J.	In males, anogenital infection with human papillomavirus (HPV) can lead to genital warts, penile, perineal, perianal, and anal neoplasia and cancer. In addition, male HPV infection contributes significantly to infection and subsequent cervical disease in women. This study examined the efficacy of the quadrivalent HPV (type 6/11/16/18) L1 virus-like particle vaccine against incidence of HPV 6/11/1…	2009		Sexual Health	6	4	357	10.1071/SH09051		Hillman 2009	Alvine Akumbom (2020-09-21 14:23:06)(Screen): HIV-negative men;
Current understanding and potential immunotherapy for HIV-associated Squamous Cell Carcinoma of the Anus (SCCA)	Marin-Muller, C.; Li, M.; Chen, C.; Yao, Q.	Squamous cell carcinoma of the anus (SCCA) is a rare disease in the average population but is an increasing concern among immunocompromised individuals, such as the HIV-seropositive. Coinfection with human papillomavirus (HPV) in this population is common. HPV infection is difficult to clear with a compromised immune system, which results in a greater risk of tumor development and a more aggressi…	2009		World Journal of Surgery	33	4	653-660	10.1007/s00268-008-9835-y		Marin-Muller 2009
Therapeutic applications of nucleic acids as ligands for toll-like receptors	Panter, G.; KuÅ¾nik, A.; Jerala, R.	Intracellular TLRs, represented by TLRs 3, 7, 8 and 9, are specialized for the recognition of different types of microbe-derived nucleic acids. However, endogenous nucleic acids can also activate these TLRs, triggering autoimmunity. Nucleic acid-sensing TLRs initiate innate immune responses upon infection, but these receptors also initiate the development of protective adaptive immune responses. …	2009		Current Opinion in Molecular Therapeutics	11	2	133-145			Panter 2009
Human papillomavirus and genital cancer	Rapose, A.	Human papillomavirus (HPV) is one of the most common sexually transmitted infections world-wide. Low-risk HPV-types are associated with genital warts. Persistent infection with high-risk HPV-types is associated with genital cancers. Smoking and HIV infection have consistently been associated with longer duration of HPV infection and risk for genital cancer. There is an increasing incidence of ana…	2009		Indian Journal of Dermatology, Venereology and Leprology	75	3	236-244	10.4103/0378-6323.48429		Rapose 2009
Adolescents and HIV: Prevention and clinical care	Spiegel, H.M.L.; Futterman, D.C.	The incidence of HIV infection has increased to alarming proportions among minority youth, in particular among young men who have sex with men and among teenage girls. The unique socioeconomic, behavioral, and emotional vulnerability of adolescents for sexually transmitted diseases, including HIV, requires early identification of HIV infection for linkage to care. Differences in the clinical and …	2009		Current HIV/AIDS Reports	6	2	100-107	10.1007/s11904-009-0015-y		Spiegel 2009
Optimal timing of routine vaccination in HIV-infected persons	Crane, H.M.; Dhanireddy, S.; Kim, H.N.; Ramers, C.; Dellit, T.H.; Kitahata, M.M.; Harrington, R.D.	Vaccine recommendations for those with HIV require continual updating as additional research becomes available. Timing of vaccinations among HIV-infected individuals is a key area of uncertainty. This is particularly true for those who may soon initiate highly active antiretroviral therapy (HAART) because immune reconstitution due to HAART often improves responses to vaccines. However, risks of d…	2009		Current HIV/AIDS Reports	6	2	93-99	10.1007/s11904-009-0014-z		Crane 2009
Carcinoma of the anal canal	Marshall, D.T.; Thomas Jr., C.R.	There are around 5,000 new cases of anal canal cancer each year in the United States. It is of particular risk in HIV-positive populations. Many cases are related to persistent infection with human papillomavirus (HPV). The treatment of anal cancer has progressed from abdominoperineal resection mandating permanent colostomy in the 1940s through the 1970s to modern chemoradiation with sphincter pr…	2009		Oncology Reviews	3	1	27-40	10.1007/s12156-009-0006-7		Marshall 2009
European evidence-based Consensus on the prevention, diagnosis and management of opportunistic infections in inflammatory bowel disease	Rahier, J.F.; Ben-Horin, S.; Chowers, Y.; Conlon, C.; De Munter, P.; D'Haens, G.; DomÃ¨nech, E.; Eliakim, R.; Eser, A.; Frater, J.; Gassull, M.; Giladi, M.; Kaser, A.; LÃ©mann, M.; Moreels, T.; Moschen, A.; Pollok, R.; Reinisch, W.; Schunter, M.; Stange, E.F.; Tilg, H.; Van Assche, G.; Viget, N.; Vucelic, B.; Walsh, A.; Weiss, G.; Yazdanpanah, Y.; Zabana, Y.; Travis, S.P.L.; Colombel, J.F.		2009		Journal of Crohn's and Colitis	3	2	47-91	10.1016/j.crohns.2009.02.010		Rahier 2009
Recombinant vaccines for the prevention of human papillomavirus infection and cervical cancer	Palmer, K.E.; Jenson, A.B.; Kouokam, J.C.; Lasnik, A.B.; Ghim, S.-j.	Carcinogenic human papillomaviruses (HPVs) that cause cervical cancer preferentially infect basal, metaplastic squamous cells of the transformation zone. If infection persists, and a vegetative infection ensues, a premalignant lesion may develop with the potential to progress into an invasive squamous cell carcinoma. Papillomavirus prophylactic vaccines target the systemic immune system for induc…	2009		Experimental and Molecular Pathology	86	3	224-233	10.1016/j.yexmp.2009.01.009		Palmer 2009	Alvine Akumbom (2020-09-21 14:23:59)(Screen): not a trial; review;
Patterns of Treatment of External Genital Warts in Australian Sexual Health Clinics	Pirotta, M.V.; Stein, A.N.; Fairley, C.K.; Morrow, A.; Conway, E.L.; Chuah, J.; McCloskey, J.; McNulty, A.; Waddell, R.; Carter, R.; Garland, S.	Background: External genital warts are a common sexually transmitted viral disease. We describe the patterns of treatment for initial presentations of external genital warts (EGWs) in Australian sexual health centers. Methods: This was a retrospective audit of 489 case notes from consecutive individuals who presented with a new diagnosis of EGWs to 1 of 5 major sexual health clinics in Australia.…	2009		Sexually Transmitted Diseases	36	6	375-379	10.1097/OLQ.0b013e3181971e4e		Pirotta 2009
The changing face of HIV/AIDS in treated patients	Llibre, J.M.; Falco, V.; Tural, C.; Negredo, E.; Pineda, J.A.; MuÃ±oz, J.; Ortega, E.; Videla, S.; Sirera, G.; Martinez, E.; Miralles, C.; Iribarren, J.; Galindo, M.J.; Domingo, P.; D'Arminio-Monforte, A.; Miro, J.M.; Clotet, B.	The spectrum of complications emerging in successfully treated HIV-infected patients has dramatically changed since the advent of HAART. Typical AIDS-defining illnesses have been substituted by new comorbid conditions that threaten even those patients who maintain virologic suppression. Proper management of cardiovascular risk, and early diagnosis of AIDS-related and, particularly, non-AIDS-relat…	2009		Current HIV Research	7	4	365-377	10.2174/157016209788680633		Llibre 2009
Immune therapy for cancer	Dougan, M.; Dranoff, G.	Over the past decade, immune therapy has become a standard treatment for a variety of cancers. Monoclonal antibodies, immune adjuvants, and vaccines against oncogenic viruses are now well-established cancer therapies. Immune modulation is a principal element of supportive care for many high-dose chemotherapy regimens. In addition, immune activation is now appreciated as central to the therapeutic…	2009		Annual Review of Immunology	27	(Dougan M.; Dranoff G., glenn_dranoff@dfci.harvard.edu)	83-117	10.1146/annurev.immunol.021908.132544		Dougan 2009
Sulfated K5 Escherichia coli polysaccharide derivatives: A novel class of candidate antiviral microbicides	Rusnati, M.; Vicenzi, E.; Donalisio, M.; Oreste, P.; Landolfo, S.; Lembo, D.	Antiviral microbicides, topical agents that prevent sexually transmitted infections, mainly work by blocking the interaction between viral proteins and cell surface components. In many instances, virus-cell interaction is mediated by cell surface heparan sulfate proteoglycans (HSPGs). HSPGs are exploited as attachment receptors by three sexually transmitted viruses: Human Immunodeficiency Virus (…	2009		Pharmacology and Therapeutics	123	3	310-322	10.1016/j.pharmthera.2009.05.001		Rusnati 2009
Immune responses to human papilloma viruses	Stanley, M.A.	HPV infection in the genital tract is common in young sexually active individuals, the majority of whom clear the infection without overt clinical disease. However most of those who develop benign lesions eventually mount an effective cell mediated immune response and the lesions regress. Regression of ano-genital warts is accompanied histologically by a CD4+ T cell dominated Th1 response; animal…	2009		Indian Journal of Medical Research	130	3	266-276			Stanley 2009
University contributions to the HPV vaccine and implications for access to vaccines in developing countries: addressing materials and know-how in university technology transfer policy.	Crager, S.E.; Guillen, E.; Price, M.	Human Papillomavirus (HPV) is a major cause of morbidity and mortality worldwide, with most of the disease burden concentrated in developing countries. Over 90 percent of cervical cancer deaths, almost all of which are caused by HPV, occur in low- and middle-income countries where access to goods and services for prevention and treatment pose major barriers to intervention. In resource-poor setti…	2009		American journal of law & medicine	35	2024-02-03	253-279			Crager 2009
International federation of colposcopy and cervical pathology: Cervical cancer prevention across five continents - current successes and future challenges	Denny, L.	The total health expenditure in low and middle income countries is approximately $351 billion, which represents 12% of global health expenditure. Of this, only 6% is spent in Sub-Saharan Africa, where the per capita expenditure on health is R32 compared to $3039 in high income countries i.e 100 times the spend in low income countries. In addition, Sub-Saharan Africa and South East Asia bore 45% o…	2009		International Journal of Gynecology and Obstetrics	107	(Denny L.) South Africa	S21	10.1016/S0020-7292(09)60079-5		Denny 2009
Epidemiology and prevention of human papillomavirus and cervical cancer in sub-Saharan Africa: A comprehensive review	Louie, K.S.; De Sanjose, S.; Mayaud, P.	Objectives To identify the gaps of knowledge and highlight the challenges and opportunities for controlling cervical cancer in sub-Saharan Africa (SSA). Methods A comprehensive review of peer-reviewed literature to summarize the epidemiological data on human papillomavirus (HPV) and invasive cervical cancer (ICC) by HIV status, to review feasible and effective cervical screening strategies, and t…	2009		Tropical Medicine and International Health	14	10	1287-1302	10.1111/j.1365-3156.2009.02372.x		Louie 2009
Prevention, chemoradiation and surgery for anal cancer	Buchs, N.C.; Allal, A.S.; Morel, P.; Gervaz, P.	Management of patients with squamous cell carcinoma of the anus (SCCA) has remained virtually unchanged since the 1980s. By contrast, the demographics of SCCA are evolving, with the emergence of a high-risk group of patients: HIV-positive male homosexuals are prone to develop anal intra-epithelial neoplasia and rapidly progress towards invasive SCCA. By many aspects, anal cancer is similar to ute…	2009		Expert Review of Anticancer Therapy	9	4	483-489	10.1586/ERA.09.4		Buchs 2009
Wanted, dead or alive: New viral vaccines	Amanna, I.J.; Slifka, M.K.	Vaccination is one of the most effective methods used for protecting the public against infectious disease. Vaccines can be segregated into two general categories: replicating vaccines (i.e., live, attenuated vaccines) and non-replicating vaccines (e.g., inactivated or subunit vaccines). It has been assumed that live attenuated vaccines are superior to non-replicating vaccines in terms of the qua…	2009		Antiviral Research	84	2	119-130	10.1016/j.antiviral.2009.08.008		Amanna 2009
Immunobiology of genital HPV infection	Stanley, M.	HPV infection in the genital tract is common in young sexually active individuals, the majority of whom clear the infection without overt clinical disease. However, most of those who develop benign lesions eventually mount an effective cell mediated immune (CMI) response and the lesions regress. Regression of ano-genital warts is accompanied histologically by a CD4+ T cell dominated Th1 response.…	2009		CME Journal of Gynecologic Oncology	14	1	36-43			Stanley 2009
Sexually transmitted diseases and anorectum	Van Kemseke, C.	Sexually transmitted diseases (STD) are a major public health problem because their incidence is increasing worldwide despite prevention campaigns and because they raise the risk of HIV infection. Anorectal localisations of STD are common among men who have sex with men (MSM) but can also be seen among heterosexuals (men or women). Transmission of such infections is due to anal sex or to other se…	2009		Acta Gastro-Enterologica Belgica	72	4	413-419			VanKemseke 2009
HIV infection: Just an infectious disease?	Armbruster, C.	In 2007, 2.5 million people have been newly infected with HIV and 2.1 million people died from AIDS, worldwide. HAART has turned AIDS into a manageable disease. However, numerous questions remain unanswered, such as the when to initiate HAART and what are the most effective doses of antiretroviral drugs. HIV reservoirs and how they could be attacked by therapeutic strategies is another issue. The…	2009		HIV Therapy	3	6	553-555	10.2217/hiv.09.47		Armbruster 2009
Cervical Dysplasia and Associated Risk Factors in a Juvenile Detainee Population	Gander, S.; Scholten, V.; Osswald, I.; Sutton, M.; van Wylick, R.	Study Objective: Canada has licensed a human papilloma virus (HPV) vaccine for adolescent females, with the goal of decreasing the incidence of HPV infection andÂ associated cervical cancer. This study identifies the juvenile detainee population as a high-risk group for HPV infection and therefore an important target for primary prevention. Design: A retrospective chart review. Setting: Sundance …	2009		Journal of Pediatric and Adolescent Gynecology	22	6	351-355	10.1016/j.jpag.2009.01.070		Gander 2009
Cervical dysplasia associated with presence and number of HPV types among a cohort of HIV positive women	Raboud, J.; Mcalpine, J.; Blitz, S.; Venables, L.; Singer, J.; Castillo, E.; Loutfy, M.; Smaill, F.; Walmsley, S.; Money, D.	Background: HPV infection and cervical dysplasia are common in HIV positive women. However, the relationship between HIV-HPV co-infection and cervical dysplasia has been unclear. Methods: As part of a longitudinal study of the immunogenicity and safety of a quadravalent HPV vaccine in a cohort of HIV positive women, preliminary data on HPV infection and cervical dysplasia was collected 3 months p…	2010		Canadian Journal of Infectious Diseases and Medical Microbiology	21	3	20B			Raboud 2010	Alvine Akumbom (2020-09-21 14:25:58)(Screen): not HPV vaccine study;
Antiviral immune responses in the genital tract: Clues for vaccines	Iwasaki, A.	Mucosal surfaces are exploited as a portal of entry into hosts by a wide variety of microorganisms. Over the past decade, an advanced understanding of the immune system of the gastrointestinal and the respiratory mucosae has been gained. However, despite the fact that many viruses are transmitted sexually through the genital tract, the immune system of the male and female genital mucosae has rece…	2010		Nature Reviews Immunology	10	10	699-711	10.1038/nri2836		Iwasaki 2010
Assessment of mucosal immunity to HIV-1	Jespers, V.; Harandi, A.M.; Hinkula, J.; Medaglini, D.; Grand, R.L.; Stahl-Hennig, C.; Bogers, W.; Habib, R.E.; Wegmann, F.; Fraser, C.; Cranage, M.; Shattock, R.J.; Spetz, A.-L.	A key gap in the development and evaluation of HIV-1 vaccines is insufficient knowledge with regard to sampling techniques and assessment of mucosal immune responses required for early prevention and inhibition of viral dissemination. In an attempt to start bridging this gap, the EUROPRISE network of scientists working on HIV-1 vaccine and microbicide research organized a workshop with the aim to…	2010		Expert Review of Vaccines	9	4	381-394	10.1586/erv.10.21		Jespers 2010
Sexually transmitted diseases and sexual function	Sadeghi-Nejad, H.; Wasserman, M.; Weidner, W.; Richardson, D.; Goldmeier, D.	Introduction: There is a need for state-of-the-art information in the area of sexually transmitted infections (STIs) in relation to sexual function. There are an estimated 60 million people living with and 340 million with treatable STIs. Surveys show sexual problems to be as high as 35% for men and 55% for women; however, there is little research directly assessing relationships between infectio…	2010		Journal of Sexual Medicine	7	1 PART 2	389-413	10.1111/j.1743-6109.2009.01622.x		Sadeghi-Nejad 2010
Vaccines and microbicides preventing HIV-1, HSV-2, and HPV mucosal transmission	Nikolic, D.S.; Piguet, V.	HIV-1, herpes simplex virus type 2 (HSV-2), and human papillomavirus (HPV), among other sexually transmitted infections, represent a major burden for global health. Initial insights into the mucosal transmission of these viral pathogens have raised optimism with regard to the rapid generation of protective vaccines. Nevertheless, setbacks for HIV-1 and HSV-2 vaccines have seriously challenged the…	2010		Journal of Investigative Dermatology	130	2	352-361	10.1038/jid.2009.227		Nikolic 2010
Immunization for HIV-positive individuals	Geretti, A.M.; Doyle, T.	PURPOSE OF REVIEW: This review summarizes recent literature addressing immunization in the setting of HIV infection, with a specific focus on emerging evidence that can guide the care of HIV-positive adults. RECENT FINDINGS: There are few controlled studies on the clinical efficacy and effectiveness of vaccination in HIV-infected adults receiving highly active antiretroviral therapy (HAART). Publ…	2010		Current Opinion in Infectious Diseases	23	1	32-38	10.1097/QCO.0b013e328334fec4		Geretti 2010
Tumor necrosis factor blockade and the risk of viral infection	Kim, S.Y.; Solomon, D.H.	Tumor necrosis factor (TNF) blockers are widely used to treat rheumatoid arthritis and other chronic inflammatory diseases. Many studies have demonstrated an increased risk of opportunistic infections such as tuberculosis and fungal infection in patients treated with TNF blockers, which is thought to be related to the primary role of TNF both in host defense and in the immune response. Little is …	2010		Nature Reviews Rheumatology	6	3	165-174	10.1038/nrrheum.2009.279		Kim 2010
A summary of the 25th International Papillomavirus Conference 2009: Vaccines, screening, epidemiology and therapeutics	Nicol, A.F.; Nuovo, G.J.; Dillner, J.	The 25th International Papillomavirus Conference was held in Malmo, Sweden, on May 8-14, 2009. The conference encompassed all areas of papillomavirus (PV) research, from clinical vaccinology to molecular biology. This review highlights some of the 237 presentations and 887 abstracts which were presented and summarizes sessions on prophylactic vaccines, screening, epidemiology and therapeutics. Im…	2010		Journal of Clinical Virology	47	3	208-215	10.1016/j.jcv.2009.12.005		Nicol 2010
Innovation in sexually transmitted disease and HIV prevention: Internet and mobile phone delivery vehicles for global diffusion	Swendeman, D.; Rotheram-Borus, M.J.	Purpose of review: Efficacious behavioral interventions and practices have not been universally accepted, adopted, or diffused by policy makers, administrators, providers, advocates, or consumers. Biomedical innovations for sexually transmitted disease (STD) and HIV prevention have been embraced but their effectiveness is hindered by behavioral factors. Behavioral interventions are required to su…	2010		Current Opinion in Psychiatry	23	2	139-144	10.1097/YCO.0b013e328336656a		Swendeman 2010
Vaccine adjuvants: A priority for vaccine research	Harandi, A.M.; Medaglini, D.; Shattock, R.J.	The workshop on vaccine adjuvants was held in July of 2009 at the European Commission in Brussels, with the goal of identifying key scientific priorities as they pertain to the development of effective vaccines against life-threatening diseases especially those associated with poverty, including HIV/AIDS, malaria and tuberculosis as well as neglected infectious diseases. On the basis of new advan…	2010		Vaccine	28	12	2363-2366	10.1016/j.vaccine.2009.12.084		Harandi 2010
Diagnosis and treatment of STI in 2010	Chartier, C.	Since the end of the 90s, we attend a resurgence of sexually transmitted infections. We observe cases of syphilis and gonorrhoea, in particular to homo-/bisexual male. In 50% of the cases, it is about seropositive patients for the HIV. More recently, cases of venereal lymphogranulomatosis were reported, in a rectal shape, to homo-/bisexual male. The Chlamydia trachomatis infection and condylomas …	2010		Nouvelles Dermatologiques	29	4 PART 1	209-213			Chartier 2010	Alvine Akumbom (2020-09-21 13:21:42)(Screen): not HPV vaccine;
SiRNA-based topical microbicides targeting sexually transmitted infections	Katakowski, J.A.; Palliser, D.	Sexually transmitted infections (STIs) are a major cause of morbidity and mortality worldwide. Although a vaccine is available for HPV, no effective vaccines exist for the HIV-1 and HSV-2 viral pathogens, and there are no cures for these infections. Furthermore, recent setbacks in clinical trials, such as the failure of the STEP trial to prevent HIV-1 infection, have emphasized the need to develo…	2010		Current Opinion in Molecular Therapeutics	12	2	192-202			Katakowski 2010	Alvine Akumbom (2020-09-21 13:22:11)(Screen): opinion piece;
A case study: Lessons learned from human papillomavirus vaccine development: Approval of a vaccine for use in children and young adolescents for prevention of an adult disease	Garner, E.I.O.	This article presents the adolescent clinical trials program for the quadrivalent HPV vaccine (Merck and Co, Inc, Whitehouse Station, NJ) as a case study of the development of a preventive intervention for use in young adolescents to protect against a future sexually transmitted infection and its associated diseases. In light of similarities in Human Papillomavirus (HPV) and HIV with regard to se…	2010		Journal of Acquired Immune Deficiency Syndromes	54	SUPPL. 1	S50-S52	10.1097/QAI.0b013e3181e2d54d		Garner 2010	Alvine Akumbom (2020-09-21 13:23:09)(Screen): not a trial;
Interventions for young people in Australia to reduce HIV and sexually transmissible infections: A systematic review	Kang, M.; Skinner, R.; Usherwood, T.	Background: Like young people in other developed countries, sexually active young Australians can have an increased risk of acquiring sexually transmissible infections (STIs). This paper reviews intervention programs that aim to reduce the incidence and transmission of HIV and STIs among young people in Australia. Methods: Articles were identified from seven databases. Intervention studies conduc…	2010		Sexual Health	7	2	107-128	10.1071/SH09079		Kang 2010	Alvine Akumbom (2020-09-21 13:23:20)(Screen): review;
Role of adjuvants in modeling the immune response	Carter, D.; Reed, S.G.	Purpose of review: Recent clinical trial results have indicated that it may be possible for vaccines to induce protection against HIV. To build on this result, strategies should be designed to enhance duration, breadth, and magnitude of antibody production. Strategic formulation of agonists of the innate immune system and carriers that selectively present the target antigen yields a class of phar…	2010		Current Opinion in HIV and AIDS	5	5	409-413	10.1097/COH.0b013e32833d2cdb		Carter 2010	Alvine Akumbom (2020-09-21 13:23:41)(Screen): review;
Development of an HIV vaccine trial site in collaboration with regional DOH, HIV experts, and community based organizations in Mali, West Africa	De Groot, A.; Tounkara, K.; Aboubacar, B.; Diallo, F.; Bougoudogo, F.; Traore, Y.; Dao, S.; Traore, S.; Kone, Y.; Koita, O.; Rochas, M.	Background: The GAIA Vaccine Foundation (VF) has been collaborating with Malian DOH (DRS), HIV clinicians and scientists and CBO's to prepare a site for Phase I-III HIV vaccine trials in Sikoro, a multi-ethnic village located near Bamako, Mali where more than 40,000 people live; 90% are illiterate and roughly 50% are unemployed. Methods: GAIA VF has worked to improve HIV prevention through MTCTP,…	2010		AIDS Research and Human Retroviruses	26	10	A133-A134	10.1089/aid.2010.9998		DeGroot 2010	Alvine Akumbom (2020-09-21 18:16:23)(Screen): not an actual HPV vaccine trial;
The impact of highly active antiretroviral therapy on prevalence and incidence of cervical human papillomavirus infections in HIV-positive adolescents	Shrestha, S.; Sudenga, S.L.; Smith, J.S.; Bachmann, L.H.; Wilson, C.M.; Kempf, M.C.	Background: The implementation of highly active antiretroviral therapy (HAART) among HIV-positive patients results in immune reconstitution, slower progression of HIV disease, and a decrease in the occurrence of opportunistic infections. However, the impact of HAART on cervical human papillomavirus (HPV) infection, clearance, and persistence in high-risk adolescents remains controversial.Methods:…	2010		BMC Infectious Diseases	10	(Shrestha S., sshrestha@uab.edu; Sudenga S.L., sudest01@uab.edu; Wilson C.M., cwilson@uab.edu; Kempf M.C., mkempf@uab.edu) Department of Epidemiology, School of Public Health, University of Alabama at Birmingham, Birmingham, AL, United States(Smith J.S.,		10.1186/1471-2334-10-295		Shrestha 2010	Alvine Akumbom (2020-09-21 18:18:17)(Screen): not HPV vaccine trial;
Polyvalent AIDS vaccines	Lu, S.; Serrano, J.M.G.; Wang, S.	A major hurdle in the development of a global HIV-1 vaccine is viral diversity. For close to three decades, HIV vaccine development has focused on either the induction of T cell immune responses or antibody responses, and only rarely on both components. After the failure of the STEP trial, the scientific community concluded that a T cell-based vaccine would likely not be protective if the T cell …	2010		Current HIV Research	8	8	622-629	10.2174/157016210794088290		Lu 2010
Anal Cancer: Focus on HIV-positive patients in the HAART era	Zanet, E.; Berretta, M.; Martellotta, F.; Cacopardo, B.; Fisichella, R.; Tavio, M.; Berretta, S.; Tirelli, U.	Anal cancer represents an increasing health problem, especially in immune-compromised patients, as HIV-positive patients. Notably, a significant higher incidence rate is reported among HIV infected patients with the advent of highly active antiretroviral therapy (HAART). To date, no randomised trial supports the correlation between existing screening strategies and reduced progression of anal int…	2011		Current HIV Research	9	2	70-81	10.2174/157016211795569087		Zanet 2011	Alvine Akumbom (2020-09-21 18:18:41)(Screen): not an HPV vaccine trial;
Clinical applications of DNA vaccines: Current progress	Ferraro, B.; Morrow, M.P.; Hutnick, N.A.; Shin, T.H.; Lucke, C.E.; Weiner, D.B.	It was discovered almost 20 years ago that plasmid DNA, when injected into the skin or muscle of mice, could induce immune responses to encoded antigens. Since that time, there has since been much progress in understanding the basic biology behind this deceptively simple vaccine platform and much technological advancement to enhance immune potency. Among these advancements are improved formulatio…	2011		Clinical Infectious Diseases	53	3	296-302	10.1093/cid/cir334		Ferraro 2011
Preparing for the availability of a partially effective HIV vaccine	Chen, R.T.; Hankins, C.; Osmanov, S.; Esparza, J.; Michael, N.L.; McCluskey, M.; Warren, M.	Background: A satellite symposium held at AIDS Vaccine 2010 updated thinking on â€œdownstreamâ€ implementation issues for a partially effective HIV vaccine. The session provided the first comprehensive discussion since 2002 when CDC and WHO anticipated the results of the first Phase 3 HIV vaccine (VaxGen gp120) trial. Methods: Presentations in 2010 included: 1) Results of mathematical models (so…	2011		AIDS Research and Human Retroviruses	27	10	A82-A83	10.1089/aid.2011.1502		Chen 2011	Alvine Akumbom (2020-09-21 18:19:01)(Screen): review;
Feasibility of incorporating self-collected rectal swabs into a community venue-based survey to measure the prevalence of HPV infection in men who have sex with men	Gilbert, M.; Kwag, M.; Mei, W.; Rank, C.; Kropp, R.; Severini, A.; Van Niekerk, D.; Zhou, C.; Press, N.; Ogilvie, G.; Wong, T.	Background: Inclusion of self-collected rectal swabs (SCRS) into existing community venue-based HIV surveillance systems for men who have sex with men (MSM) may provide a feasible method for monitoring human papillomavirus (HPV) vaccine-related outcomes in this population. We measured the prevalence of HPV and anal dysplasia through incorporating SCRS into ManCount, the Vancouver site of the M-Tr…	2011		Sexually Transmitted Diseases	38	10	964-969	10.1097/OLQ.0b013e318222899d		Gilbert 2011	Alvine Akumbom (2020-09-21 13:55:08)(Screen): not HPV vaccine;
The importance of HIV status and gender when designing prevention strategies for anal cancer	MÃ­guez, M.J.; Burbano-Levy, X.; Rosenberg, R.; Malow, R.	Our objective is to review and summarize relevant aspects of the literature regarding human papillomavirus (HPV), the most common sexually transmitted infection in the United States, and to compare how the trajectory of HPV may differ in persons who are and who are not co-infected with HIV. This comparison is particularly important because the literature on HPV has been largely based on individua…	2011		Journal of the Association of Nurses in AIDS Care	22	6	454-464	10.1016/j.jana.2011.08.015		MÃ­guez 2011
Interventions to prevent sexually transmitted infections, including HIV infection	Marrazzo, J.M.; Cates, W.	The Centers for Disease Control and Prevention (CDC) Sexually Transmitted Disease (STD) Treatment Guidelines were last updated in 2006. To update the "Clinical Guide to Prevention Services" section of the 2010 CDC STD Treatment Guidelines, we reviewed the recent science with reference to interventions designed to prevent acquisition of STDs, including human immunodeficiency virus (HIV) infection.…	2011		Clinical Infectious Diseases	53	SUPPL. 3	S64-S78	10.1093/cid/cir695		Marrazzo 2011
Risk perceptions after human papillomavirus vaccination in HIV-infected adolescents and young adult women	Kahn, J.A.; Xu, J.; Zimet, G.D.; Liu, N.; Gonin, R.; Dillard, M.E.; Squires, K.	Purpose: To examine risk perceptions (perceived risk of human papillomavirus [HPV], perceived risk of other sexually transmitted infections [STIs], and need for safer sexual behaviors) and to determine factors associated with these risk perceptions after HPV vaccination. Methods: Data were collected at the baseline visit of an HPV-6, -11, -16, -18 vaccine clinical trial in 16-23-year-old HIV-infe…	2012		Journal of Adolescent Health	50	5	464-470	10.1016/j.jadohealth.2011.09.005		Kahn 2012	Alvine Akumbom (2020-09-21 18:19:49)(Screen): not an HPV vaccine trial;
Sexually transmitted infections: what's new?	Apers, L.; Crucitti, T.; Verbrugge, R.; Vandenbruaene, M.	Since the beginning of the third millennium the incidence of Sexually Transmitted Infections (STIs) is rising in Europe and in Belgium, and this after a steady decline in the second half of last century. It concerns new or lesser known diseases such as Hepatitis C and Lymphogranuloma venereum (LGV) and 'old' diseases such as gonorrhoea and syphilis, occurring in specific risk groups. In this arti…	2012		Acta clinica Belgica	67	3	154-159			Apers 2012
Prevalence of anogenital human papilloma virus among PLWHA in Ibadan, Nigeria	Fayemiwo, S.A.	Introduction Genital Human Papilloma Virus (HPV) infection is usually asymptomatic and is most frequently recognised as genital warts when symptoms are present. This study aimed at providing information on prevalence among PLWHA attending ART clinic at the University College Hospital, Ibadan, Nigeria. Methods This is a descriptive cross-sectional survey of PLWHA attending ART clinic between Janua…	2012		Tropical Medicine and International Health	17	(Fayemiwo S.A.) College of Medicine, University of Ibadan, Ibadan, Nigeria	8	10.1111/j.1365-3156.2011.02994_1.x		Fayemiwo 2012
Novel drug delivery approaches on antiviral and antiretroviral agents	Arora, S.; Chawla, A.; Pawar, P.; Sharma, P.	Viruses have the property to replicate very fast in host cell. It can attack any part of host cell. Therefore, the clinical efficacy of antiviral drugs and its bioavailability is more important concern taken into account to treat viral infections. The oral and parenteral routes of drug administration have several shortcomings, however, which could lead to the search for formulating better deliver…	2012		Journal of Advanced Pharmaceutical Technology and Research	3	3	147-159	10.4103/2231-4040.101007		Arora 2012
Prevalence and risk factors for HPV in HIV-positive young women receiving their first HPV vaccination.	Kahn, J.A.; Burk, R.D.; Squires, K.E.; Kapogiannis, B.G.; Rudy, B.; Xu, J.; Gonin, R.; Liu, N.; Worrell, C.; Wilson, C.M.	The objectives of this study were to describe the prevalence and risk factors for HPV infection among HIV-infected young women receiving their first quadrivalent HPV (HPV-6, -11, -16, and -18) vaccine dose. We recruited 16- to 23-year-old women from 14 sites for an HPV vaccine trial. At the first visit, they completed a questionnaire and were tested for cervicovaginal HPV DNA (41 types) and HPV s…	2012		Journal of acquired immune deficiency syndromes (1999)	61	3	390-399			Kahn 2012
Profile: The KEMRI/CDC health and demographic surveillance system-Western Kenya	Odhiambo, F.O.; Laserson, K.F.; Sewe, M.; Hamel, M.J.; Feikin, D.R.; Adazu, K.; Ogwang, S.; Obor, D.; Amek, N.; Bayoh, N.; Ombok, M.; Lindblade, K.; Desai, M.; Ter kuile, F.; Phillips-howard, P.; Van eijk, A.M.; Rosen, D.; Hightower, A.; Ofware, P.; Muttai, H.; Nahlen, B.; Decock, K.; Slutsker, L.; Breiman, R.F.; Vulule, J.M.	The KEMRI/Centers for Disease Control and Prevention (CDC) Health and Demographic Surveillance System (HDSS) is located in Rarieda, Siaya and Gem Districts (Siaya County), lying northeast of Lake Victoria in Nyanza Province, western Kenya. The KEMRI/CDC HDSS, with approximately 220 000 inhabitants, has been the foundation for a variety of studies, including evaluations of insecticide-treated bed …	2012		International Journal of Epidemiology	41	4	977-987	10.1093/ije/dys108		Odhiambo 2012
A decade of partnering to stop HIV in West Africa: GAIA VF prevention, education, access to care and vaccine trial site development in Bamako, Mali	De Groot, A.; Tounkara, K.; Aboubacar, B.; Siby Diallo, F.; Bougoudogo, F.; Koita, O.; Dao, S.; Diallo, S.; TraorÃ©, Y.; Diarra, L.; Diarra, G.; KonÃ©, Y.; Mali, R.; Steven, L.	Background: GAIA Vaccine Foundation (GAIA VF) has been working alongside the Department of Health (DRS), HIV expert clinicians, and basic scientists in Mali to prepare a site for Phase I-III HIV vaccine trials. The proposed location for the Phase I-III trials to be conducted in this collaboration is Sikoro, a multi-ethnic village with a population of over 40,000 located near Bamako, Mali. Methods…	2012		Retrovirology	9	(De Groot A.; Mali R.; Steven L.) GAIA Vaccine Foundation, University of Rhode Island, Providence, RI, United States(Tounkara K.; Aboubacar B.; Diarra L.) GAIA Vaccine Foundation, Bamako, Mali(Siby Diallo F.) Direction RÃ©gionale De La SantÃ©, Bamako, Mali(				DeGroot 2012
Knowledge/attitude/practices of HPV & cervical cancer, willingness to participate in vaccine trial in preparation for HIV & HPV vaccine trials in Mali	Poole, D.; Tracy, K.; Levitz, L.; Yekta, S.; Kossow, E.; Huang, T.; Rochas, M.; Sangare, K.; Tounkara, K.; Aboubacar, B.; Koita, O.; Siby Diallo, F.; Sow, S.; TÃ©guÃ©tÃ©, I.; Dolo, A.; Bougoudogo, F.; Lurie, M.; De Groot, A.S.	Background: The GAIA Vaccine Foundation (GAIA VF) has been collaborating with the Malian regional DOH, local HIV clinicians, and scientists in Bamako to prepare a site for Phase I-III HIV vaccine trials. We recently performed two studies to evaluate HIV and HPV knowledge and willingness to participate (WTP) in an HIV or HPV vaccination trial. Methods: Knowledge, Attitudes, and Practices (KAP) stu…	2012		Retrovirology	9	(Poole D.; Lurie M.) Brown University, Providence, RI, United States(Tracy K.) University of Maryland, College Park, MD, United States(Levitz L.; Yekta S.; Kossow E.; Huang T.; Rochas M.) GAIA Vaccine Foundation, Providence, RI, United States(Sangare K.;				Poole 2012
Understanding and learning from the success of prophylactic human papillomavirus vaccines	Schiller, J.T.; Lowy, D.R.	An estimated 5% of human cancers are caused by human papillomavirus (HPV) infections, and most of these cancers are of the cervix. Two prophylactic HPV vaccines that target the two most oncogenic virus types, HPV16 and HPV18, are now commercially available. In controlled clinical trials, the vaccines proved to be effective at preventing incident anogenital infection and the associated neoplastic …	2012		Nature Reviews Microbiology	10	10	681-692	10.1038/nrmicro2872		Schiller 2012
Gynecologic and Other Infections in Pregnancy	Torres, M.; Moayedi, S.	The treatment of gynecologic and other infections in obstetric patients involves consideration of the physiologic changes of pregnancy, the clinical implications of the infection for the patient as well as the fetus, and the safety of antimicrobials available for therapy. This article highlights the treatment of infections of the vagina, uterus, and urinary tract, with a focus on how therapy chan…	2012		Emergency Medicine Clinics of North America	30	4	869-884	10.1016/j.emc.2012.08.009		Torres 2012
Human papillomavirus vaccination: Component of an integrated HIV prevention program?	Schim Van Der Loeff, M.F.; Giuliano, A.R.		2012		AIDS	26	17	2251-2252	10.1097/QAD.0b013e328359ab44		SchimVanDerLoeff 2012
Vaccinology is turning into an omics-based science	Prachi, P.; Biagini, M.; Bagnoli, F.	Vaccines developed by conventional approaches have significantly reduced global morbidity and mortality associated with infectious diseases. However, efficacious medications are still lacking for several pathogens. With the advent of genomics, vaccine discovery has dramatically changed leading to the establishment of reverse vaccinology, which can predict vaccine candidates prior to experimental …	2012		Drug Development Research	73	8	547-558	10.1002/ddr.21048		Prachi 2012
[Evaluation of antibody response to HPV vaccination in HIV infected girls].	OÅ‚dakowska, A.; MarczyÅ„ska, M.; Dobosz, S.; StaÅ„ska-Perka, A.; Popielska, J.; SzczepaÅ„ska-Putz, M.	HIV-infected women have an increased prevalence of HPV infections and high risk of cervical cancer. HPV vaccines seem to be a successive method of prevention in immunocompetent women. To evaluate HPV vaccination effectiveness based on the presence of HPV antibodies in HIV infected girls and to establish factors, which influence vaccination effectiveness. Post vaccination antibodies were evaluated…	2012		PrzeglaÌ§d epidemiologiczny	66	4	651-655			OÅ‚dakowska 2012	Alvine Akumbom (2020-09-21 19:01:34)(Screen): not an HPV vaccine trial;
HPV infection and cervical dysplasia in HAART treated HIV positive women	Moses, E.; Blitz, S.; Raboud, J.; Singer, J.; Smaill, F.; Loutfy, M.; Walmsley, S.; Money, D.	Objective: To determine the association between CD4 and HIV viral suppression on cervical dysplasia in HPV/HIV co-infected women Background: HPV infection and cervical dysplasia are common in immunocompromised HIV+ women, and progression to cervical cancer is more rapid in HPV/HIV co-infected women. In Canada, ready access to Highly Active Antiretroviral Therapy (HAART) permits assessment of HPV/…	2013		Canadian Journal of Infectious Diseases and Medical Microbiology	24	(Moses E.; Singer J.; Money D.) Vancouver, BC, Canada(Blitz S.; Raboud J.; Loutfy M.; Walmsley S.) Toronto, ON, Canada(Smaill F.) Hamilton, ON, Canada	63A			Moses 2013	Alvine Akumbom (2020-09-21 19:02:01)(Screen): not an HPV vaccine trial;
Nanomedicine applications towards the cure of HIV	Lisziewicz, J.; Toke, E.R.	Combination antiretroviral therapy (cART) successfully suppresses HIV replication. However, daily and lifelong treatment is necessary to manage patient illness because cART neither eradicates infected cells from reservoirs nor reconstitutes HIV-specific immunity that could kill infected cells. Toward the cure of HIV, different nanomedicine classes have been developed with the following disease-mo…	2013		Nanomedicine: Nanotechnology, Biology, and Medicine	9	1	28-38	10.1016/j.nano.2012.05.012		Lisziewicz 2013
Targeting dendritic cells for improved HIV-1 vaccines	Smed-SÃ¶rensen, A.; LorÃ©, K.	As dendritic cells (DCs) have the unique capacity to activate antigen-naive T cells they likely play a critical role in eliciting immune responses to vaccines. DCs are therefore being explored as attractive targets for vaccines, but understanding the interaction of DCs and clinically relevant vaccine antigens and adjuvants is a prerequisite. The HIV-1/AIDS epidemic continues to be a significant h…	2013		Advances in Experimental Medicine and Biology	762	(Smed-SÃ¶rensen A., anna.smed.sorensen@ki.se) Department of Microbiology, Tumor, and Cell Biology, Karolinska Institutet, Nobels vag 16, Stockholm 171 77, Sweden(LorÃ© K.) Department of Medicine, Center for Infectious Medicine, Karolinska Institutet, Stockh	263-288	10.1007/978-1-4614-4433-6-10		Smed-SÃ¶rensen 2013
Ethical tradeoffs in trial design: Case study of an HPV vaccine trial in HIV-infected adolescent girls in lower income settings	Lindsey, J.C.; Shah, S.K.; Siberry, G.K.; Jean-Philippe, P.; Levin, M.J.	The Declaration of Helsinki and the Council of the International Organization of Medical Sciences provide guidance on standards of care and prevention in clinical trials. In the current and increasingly challenging research environment, the ethical status of a trial design depends not only on protection of participants, but also on social value, feasibility, and scientific validity. Using the exa…	2013		Developing World Bioethics	13	2	95-104	10.1111/dewb.12028		Lindsey 2013	Alvine Akumbom (2020-09-21 18:54:55)(Screen): not a clinical trial, rather a case study of HPV vaccine trials in HIV-infected girls. ??;
Reproductive health and cancer in adolescents and young adults: More than fertility	Quinn, G.; Murphy, D.; Sehovic, I.; Sawczyn, K.	PURPOSE: Quality of Life is an important but distinct issue for AYA (Adolescent Young Adult Populations) compared to older adults. Reproductive health is a key aspect of quality life and spans across several domains. While fertility issues have had more attention in the past 5 years, there are other domains of reproductive health requiring recognition by health care practitioners in AYA oncology.…	2013		Psycho-Oncology	22	(Quinn G.) University of South Florida, Tampa, FL, United States(Quinn G.; Sehovic I.) Moffitt Cancer Center, Tampa, FL, United States(Murphy D.) Miller Children's Cancer Center, Long Beach, CA, United States(Sawczyn K.) All Children's Hospital, Johns Hop	122	10.10002/pon.3245		Quinn 2013	Alvine Akumbom (2020-09-21 13:52:11)(Screen): review;
HPV vaccine series completion: Does knowledge make a difference?	Stern, L.; Roston, A.; Todd, G.; Debevec, E.; Morfesis, J.; Patel, A.	Background: Despite widespread support for human papillomavirus (HPV) vaccination within the public health community, uptake and completion rates of the HPV vaccine series remain low. Educating patients and parents about HPV has been suggested as a way to increase HPV vaccine completion. Objective: To assess the impact of HPV knowledge on HPV vaccine series completion Materials/Methods: This stud…	2013		Journal of Women's Health	22	3	41	10.1089/jwh.2013.Ab01		Stern 2013
Reported changes in sexual behaviour and human papillomavirus knowledge in Peruvian female sex workers following participation in a human papillomavirus vaccine trial	Brown, B.; Blas, M.M.; Heidari, O.; Carcamo, C.; Halsey, N.A.	Limited data exist on the effect of clinical trial participation on sexual behavioural change. Two hundred female sex workers working in Lima, Peru received human papillomavirus (HPV) vaccine in either the standard (0, 2, 6 months) or modified (0, 3, 6 months) schedule. Participants received comprehensive screening and treatment for sexually transmitted infections (STIs), counselling on safe sex …	2013		International Journal of STD and AIDS	24	7	531-535	10.1177/0956462412473891		Brown 2013
Reduction of HIV-1 load in semen during follow-up study of RV144 vaccine trial boosts interest for novel correlates of immune protection in genital mucosa	Spetz, A.-L.; Chiodi, F.		2013		Journal of Infectious Diseases	207	8	1189-1192	10.1093/infdis/jis477		Spetz 2013
Accelerating next-generation vaccine development for global disease prevention	Koff, W.C.; Burton, D.R.; Johnson, P.R.; Walker, B.D.; King, C.R.; Nabel, G.J.; Ahmed, R.; Bhan, M.K.; Plotkin, S.A.	Vaccines are among the greatest successes in the history of public health. However, past strategies for vaccine development are unlikely to succeed in the future against major global diseases such as AIDS, tuberculosis, and malaria. For such diseases, the correlates of protection are poorly defined and the pathogens evade immune detection and/or exhibit extensive genetic variability. Recent advan…	2013		Science	340	6136		10.1126/science.1232910		Koff 2013
Prevention of anal condyloma with quadrivalent human papillomavirus vaccination of older men who have sex with men: A nonconcurrent cohort study	Swedish, K.; Goldstone, S.E.	BACKGROUND: The quadrivalent human papillomavirus vaccine (qHPV) is FDA-approved for use in males 9 to 26 years old to prevent anogenital condyloma. QHPV has been shown to decrease anal and cervical high-grade dysplasia recurrence post treatment. The objective of this study is to determine if qHPV is effective at preventing anal condyloma among MSM 26 years of age and older. METHODS: This nonconc…	2013		Journal of General Internal Medicine	28	(Swedish K.) Montefiore Medical Center, Bronx, NY, United States(Goldstone S.E.) Mount Sinai School of Medicine, New York, NY, United States	S155			Swedish 2013	Alvine Akumbom (2020-09-21 18:57:14)(Screen): HIV-negative MSM;
Prevalence, incidence and risk factors for anogenital warts in Sub Saharan Africa: A systematic review and meta analysis	Banura, C.; Mirembe, F.M.; Orem, J.; Mbonye, A.K.; Kasasa, S.; Mbidde, E.K.	Introduction. The quadrivalent HPV vaccine is highly effective in primary prevention of anogenital warts (AGWs). However, there is lack of systematic review in the literature of the epidemiology of AGWs in Sub Saharan Africa (SSA). Objective. To review the prevalence, incidence and risk factors for AGWs in SSA prior to the introduction of HPV vaccination programs. Methods. PubMed/MEDLINE, Africa …	2013		Infectious Agents and Cancer	8	1		10.1186/1750-9378-8-27		Banura 2013
High prevalence and incidence of human papillomavirus in a cohort of Healthy young African female subjects	Watson-Jones, D.; Baisley, K.; Brown, J.; Kavishe, B.; Andreasen, A.; Changalucha, J.; Mayaud, P.; Kapiga, S.; Gumodoka, B.; Hayes, R.J.; De SanjosÃ©, S.	Objectives: We measured the prevalence and incidence of human papillomavirus (HPV) infection in young female subjects recruited for a safety and immunogenicity trial of the bivalent HPV-16/18 vaccine in Tanzania. Methods: Healthy HIV negative female subjects aged 10-25 years were enrolled and randomised (2:1) to receive HPV-16/18 vaccine or placebo (Al(OH)3 control). At enrolment, if sexually act…	2013		Sexually Transmitted Infections	89	5	358-365	10.1136/sextrans-2012-050685		Watson-Jones 2013	Alvine Akumbom (2020-09-21 18:58:29)(Screen): not an HPV vaccine trial;
HPV and HIV coinfection: A complex interaction resulting in epidemiological, clinical and therapeutic implications	Konopnicki, D.; De Wit, S.; Clumeck, N.	HPV and HIV each display interactions favoring the other infection at the cellular level. HPV infection favors HIV acquisition in women and men, and HIV-infected individuals encompass a heavier burden of HPV-induced dysplasia and cancer due to progressive immune suppression. Both infections contribute to a vicious circle that may account for the scale-up of both pandemics in some regions of the w…	2013		Future Virology	8	9	903-915	10.2217/fvl.13.69		Konopnicki 2013
Implementing guidelines on the prevention of opportunistic infections in inflammatory bowel disease	Walsh, A.J.; Weltman, M.; Burger, D.; Vivekanandarajah, S.; Connor, S.; Howlett, M.; Radford-Smith, G.; Selby, W.; Veillard, A.S.; Grimm, M.C.; Travis, S.P.L.; Lawrance, I.C.	Introduction: Opportunistic infections are a key safety concern in the management of patients with inflammatory bowel disease (IBD). Despite the existence of international guidelines, many gastroenterologists have not adopted routine screening and vaccination. The aim of this study was to modify clinical behaviour by use of a simple screening tool. Methods: A screening and vaccination proforma fo…	2013		Journal of Crohn's and Colitis	7	10	e449-e456	10.1016/j.crohns.2013.02.019		Walsh 2013	Alvine Akumbom (2020-09-21 18:58:48)(Screen): not an HPV vaccine trial;
Infrastructure requirements for human papillomavirus vaccination and cervical cancer screening in sub-saharan africa	Sankaranarayanan, R.; Anorlu, R.; Sangwa-Lugoma, G.; Denny, L.A.	The availability of both human papillomavirus (HPV) vaccination and alternative screening tests has greatly improved the prospects of cervical cancer prevention in sub-Saharan African (SSA) countries. The inclusion of HPV vaccine in the portfolio of new vaccines offered by the Gobal Alliance for Vaccines and Immunization (GAVI) to GAVI-eligible countries has vastly improved the chances of introdu…	2013		Vaccine	31	S5	F47-F52	10.1016/j.vaccine.2012.06.066		Sankaranarayanan 2013	Alvine Akumbom (2020-09-21 18:58:59)(Screen): not an HPV vaccine trial;
Executive summary of the consensus statement on assistance to women with HIV infection in the health care sector	RodrÃ­guez, R.P.; Prous, C.A.; Comerma, E.D.; Fumaz, C.R.; Puerto, Ma.J.G.; De Castro, A.K.; MuÃ±oz, D.M.; Ãlvarez, C.M.; GÃ¡lligo, E.M.; Cuadros, E.N.; RodrÃ­guez, C.O.; ElÃ­as, Ma.J.P.; Ortega, E.V.; Civera, I.G.	The aim of this paper was to develop a consensus on clinical recommendations for health care assistance for women with HIV infection. To this end, a panel of experts, appointed by the Secretariat of the National AIDS Plan and GeSIDA was assembled, that included internal medicine physicians with expertise in the field of HIV infection, gynecologists, pediatricians and psychologists, with two membe…	2014		Enfermedades Infecciosas y Microbiologia Clinica Monografias	32	2	100-105			RodrÃ­guez 2014
Vaccination against oncogenic human papillomavirus infection in HIV-infected populations: Review of current status and future perspectives	Toft, L.; Tolstrup, M.; Storgaard, M.; Ã˜stergaard, L.; SÃ¸gaard, O.S.	Background Men and women with HIV infection are at increased risk of developing cancers associated with human papillomavirus (HPV). The two licensed prophylactic HPV vaccines protect against de novo infection with HPV-16 and HPV-18, which cause the majority of HPV-associated cancers. Currently, no vaccine efficacy data are available for persons with HIV infection. Nevertheless, some countries hav…	2014		Sexual Health	11	6	511-523	10.1071/SH14015		Toft 2014
Clinical effectiveness and cost-effectiveness of quadrivalent human papillomavirus vaccination in HIV-negative men who have sex with men to prevent recurrent high-grade anal intraepithelial neoplasia	Deshmukh, A.A.; Chiao, E.Y.; Das, P.; Cantor, S.B.	We examined the long-term clinical and economic benefits of quadrivalent human papillomavirus (qHPV) vaccine as a secondary/adjunct prevention strategy in the prevention of recurrent high-grade intraepithelial neoplasia (HGAIN) in HIV-negative men who have sex with men (MSM) and are 27 years or older. We constructed a Markov model to evaluate the clinical effectiveness and cost-effectiveness of t…	2014		Vaccine	32	51	6941-6947	10.1016/j.vaccine.2014.10.052		Deshmukh 2014	Alvine Akumbom (2020-09-21 18:59:26)(Screen): participants are HIV negative MSM;
Inflammation induced by human papillomavirus in cervical cancer and its implication in prevention	Parida, S.; Mandal, M.	Many pathological conditions including most cancers show an exacerbated activation of the inflammatory pathways and their sustained maintenance. In cervical carcinogenesis, the hyperactivation of the inflammatory pathways plays an important role in tumorigenesis, progression of the disease from low-grade lesions to invasive cervical cancer as well as in the initiation of other infections such as …	2014		European Journal of Cancer Prevention	23	5	432-448	10.1097/CEJ.0000000000000023		Parida 2014
Prevalence of human papillomavirus in men who have sex with men in the era of an effective vaccine; a call to act	Sadlier, C.; Rowley, D.; Morley, D.; Surah, S.; O'Dea, S.; Delamere, S.; O'Leary, J.; Smyth, P.; Clarke, S.; Sheils, O.; Bergin, C.	Objectives: The incidence of human papillomavirus (HPV)-associated anal cancer is increasing. Men who have sex with men (MSM), particularly those coinfected with HIV, are disproportionately affected. Documenting the molecular epidemiology of HPV infection is important in guiding policy makers in formulating universal and/or targeted vaccine guidelines. Methods: A prospective cohort study was cond…	2014		HIV Medicine	15	8	499-504	10.1111/hiv.12150		Sadlier 2014	Alvine Akumbom (2020-09-21 18:59:48)(Screen): not an HPV vaccine trial;
Human papillomavirus vaccination: recommendations of the Advisory Committee on Immunization Practices (ACIP).	Markowitz, L.E.; Dunne, E.F.; Saraiya, M.; Chesson, H.W.; Curtis, C.R.; Gee, J.; Bocchini Jr., J.A.; Unger, E.R.; Centers for Disease Control and Prevention (CDC),	This report summarizes the epidemiology of human papillomavirus (HPV) and associated diseases, describes the licensed HPV vaccines, provides updated data from clinical trials and postlicensure safety studies, and compiles recommendations from CDC's Advisory Committee on Immunization Practices (ACIP) for use of HPV vaccines. Persistent infection with oncogenic HPV types can cause cervical cancer i…	2014		MMWR. Recommendations and reports : Morbidity and mortality weekly report. Recommendations and reports / Centers for Disease Control	63	RR-05	2024-01-30			Markowitz 2014	Alvine Akumbom (2020-09-21 13:59:37)(Screen): ACIP report;
Optimal management of squamous cell carcinoma of the anal canal: Where are we now?	Eng, C.; Ahmed, S.	Anal cancer is an uncommon gastrointestinal tract malignancy rising in incidence annually for the past 5 years. Though subdivided into perianal and anal canal cancers, squamous cell carcinoma (SCCA) is the major variant. High risk HPV are associated with most SCCA. It is also evident that SCCA of the anal canal is highly prevalent in HIV+ patients. Over the past few decades, few studies have been…	2014		Expert Review of Anticancer Therapy	14	8	877-886	10.1586/14737140.2014.919861		Eng 2014
An integrative review of guidelines for anal cancer screening in HIV-infected persons	Wells, J.S.; Holstad, M.M.; Thomas, T.; Bruner, D.W.	HIV-infected individuals are 28 times more likely than the general population to be diagnosed with anal cancer. An integrative review of recommendations and guidelines for anal cancer screening was performed to provide a succinct guide to inform healthcare clinicians. The review excluded studies that were of non-HIV populations, redundant articles or publications, non-English manuscripts, or nonc…	2014		AIDS Patient Care and STDs	28	7	350-357	10.1089/apc.2013.0358		Wells 2014
Clinical development of intramuscular electroporation: Providing a "boost" for DNA vaccines	Khan, A.S.; Broderick, K.E.; Sardesai, N.Y.	The development of effective vaccines has helped to eradicate or control the spread of numerous infectious diseases. However, there are many more diseases that have proved more difficult to eliminate using conventional vaccines. The recent innovation of DNA vaccines may provide a "boost" to the development efforts. While the early efforts of DNA vaccines in the clinic were disappointing, the use …	2014		Methods in Molecular Biology	1121	(Khan A.S.; Broderick K.E.; Sardesai N.Y.) Inovio Pharmaceuticals, Blue Bell, PA, United States	279-289	10.1007/978-1-4614-9632-8_25		Khan 2014
Colorectal and anal cancer in HIV/AIDS patients: A comprehensive review	Kan, M.; Wong, P.H.P.; Press, N.; Wiseman, S.M.	Highly active antiretroviral therapy (HAART) has significantly altered the epidemiology of cancer that is diagnosed in individuals who are infected with the human immunodeficiency virus (HIV). Studies have shown a dramatic decrease in the incidence of and mortality from AIDS-related malignancies (primarily Kaposi sarcoma and non-Hodgkin's lymphoma), while the incidence of and mortality from non-A…	2014		Expert Review of Anticancer Therapy	14	4	395-405	10.1586/14737140.2013.877843		Kan 2014
Endorsement of compulsory HIV vaccination policy among populations at high risk of HIV exposure (LA VOICES)	Newman, P.A.; Lee, S.-J.; Rudy, E.T.; Diamant, A.; Duan, N.; Nakazono, T.; Nakazano, T.; Cunningham, W.E.	Compulsory vaccination is a frequently implemented policy option for ensuring comprehensive vaccine coverage. Ongoing controversies around human papillomavirus vaccine dissemination, and suboptimal coverage, suggest the value of assessing acceptability of compulsory vaccinations-particularly among likely target populations-in advance of their public availability to support evidence-informed inter…	2014		Prevention science : the official journal of the Society for Prevention Research	15	3	428-435	10.1007/s11121-014-0463-5		Newman 2014
Development of an HIV vaccine attitudes scale to predict HIV vaccine acceptability among vulnerable populations: L.A. VOICES	Lee, S.-J.; Newman, P.A.; Duan, N.; Cunningham, W.E.	Background: Decade-long delays in successful implementation of Hepatitis B vaccines and ongoing obstacles in HPV vaccine roll-out suggest the importance of an implementation science approach to prepare for the effective translation of future HIV vaccines from clinical trials into routine practice. The objective of this study was to test HIV vaccine attitude items to develop reliable scales and to…	2014		Vaccine	32	39	5013-5018	10.1016/j.vaccine.2014.07.018		Lee 2014
Sexually transmitted infections of the anus and rectum	Assi, R.; Hashim, P.W.; Reddy, V.B.; Einarsdottir, H.; Longo, W.E.	Sexually transmitted infections (STIs) represent a significant public health concern. Several STIs, once thought to be on the verge of extinction, have recently reemerged. This change is thought to be partially related to an increase in STIs of the anus and rectum. Importantly, the global human immunodeficiency virus and acquired immunodeficiency syndrome (HIV/AIDS) epidemic has contributed to th…	2014		World Journal of Gastroenterology	20	41	15262-15268	10.3748/wjg.v20.i41.15262		Assi 2014
Social marketing to promote HPV vaccination in pre-teenage children: Talk about a sexually transmitted infection	Cates, J.R.; Coyne-Beasley, T.	Asignificant barrier to the delivery of HPV vaccine is reluctance by both healthcare providers and parents to vaccinate at age 11 or 12, which may be considered a young age. This barrier has been called â€œvaccine hesitancyâ€ in recent research. In this commentary, we suggest using social marketing strategies to promote HPV vaccination at the recommended preteen ages. We emphasize a critical pub…	2015		Human Vaccines and Immunotherapeutics	11	2	347-349	10.4161/21645515.2014.994458		Cates 2015
The human papillomavirus screening and vaccine evaluation (HPV-SAVE) study team: Optimizing care for HIV-positive men who have sex with men (MSM)	Grennan, T.; Brunetta, J.; Burchell, A.; Calzavara, L.; Cavanagh, A.; Collins, E.; Kaul, R.; MacPherson, P.; McEwen, O.; Raboud, J.; Rachlis, A.; Rosenes, R.; Severini, A.; Tan, D.; Tinmouth, J.; Salit, I.	BACKGROUND: HPV-associated anal cancers disproportionately impact HIV-positive MSM, with rates exceeding 100-fold those of the general population. Despite this, there are no established protocols for screening and treatment of anal cancer precursors, no universal coverage for HPV vaccine in males, and no rollout of organized screening programs. Further, there is growing epidemiologic evidence tha…	2015		Canadian Journal of Infectious Diseases and Medical Microbiology	26	(Grennan T.) Vancouver, BC, Canada(Grennan T.; Brunetta J.; Burchell A.; Calzavara L.; Cavanagh A.; Collins E.; Kaul R.; McEwen O.; Raboud J.; Rachlis A.; Rosenes R.; Tan D.; Tinmouth J.; Salit I.) Toronto, ON, Canada(MacPherson P.) Ottawa, ON, Canada(Sev	65B			Grennan 2015	Alvine Akumbom (2020-09-21 15:02:22)(Screen): not HPV vaccine trial;
Long-term outcomes of HPV vaccination in prevention of ANAL cancer in older HIV-positive men who have sex with men	Deshmukh, A.A.; Chhatwal, J.; Chiao, E.Y.; Nyitray, A.G.; Das, P.; Cantor, S.B.	OBJECTIVES: Recent findings show that vaccinating older men who have sex with men (MSM) with history of high-grade anal intraepithelial neoplasia (HGAIN)-a precursor to anal cancer-with quadrivalent human papillomavirus (qHPV) vaccine was associated with 50% decrease in the hazards for recurrent or persistent HGAIN. We evaluated the long-term clinical and economic outcomes of adding qHPV vaccine …	2015		Value in Health	18	3	A206			Deshmukh 2015	Alvine Akumbom (2020-09-21 18:38:39)(Screen): not an HPV vaccine trial;
A high percentage of patients with usual VIN have background immunomodulatory conditions	Kulakov, E.; Subramanian, P.; Olaitan, A.; Silverstone, A.; Edmonds, E.	Vulvar intraepithelial neoplasia (VIN) is a premalignant skin condition that is subdivided into usual VIN (u-VIN), which is associated with human papillomavirus (HPV) infection and differentiated VIN (d-VIN), which is associated with a preexisting skin condition such as lichen sclerosus or lichen planus. Rates of HPV carriage are high among the sexually active adult population. However, after inf…	2015		Journal of the American Academy of Dermatology	72	5	AB36			Kulakov 2015
Immunization of children with secondary immunodeficiency	Esposito, S.; Prada, E.; Lelii, M.; Castellazzi, L.	The main causes of secondary immunodeficiency at a pediatric age include infectious diseases (mainly HIV infection), malignancies, haematopoietic stem cell or solid organ transplantation and autoimmune diseases. Children with secondary immunodeficiency have an increased risk of severe infectious diseases that could be prevented by adequate vaccination coverage, but vaccines administration can be …	2015		Human Vaccines and Immunotherapeutics	11	11	2564-2570	10.1080/21645515.2015.1039208		Esposito 2015
Evidence, politics and cultures in policymaking: Policy analysis of HPV vaccine introduction in India	Sathyanarayana, T.; Hawkes, S.; Shahmanesh, M.; Laxminarayan, R.; Murthy, G.V.S.	Introduction Despite India having the highest burden of cervical cancer globally, the HPV vaccine is not part of the routine immunisation programme. The decision process on HPV vaccine was put-off in 2010 shortly after a high profile vaccine demonstration trial was suspended when five girls died. Although the evidence that the deaths were linked to the vaccine is highly contested, nonetheless a p…	2015		Sexually Transmitted Infections	91	(Sathyanarayana T.) Institute for Global Health, University College London, Public Health Foundation of India, India(Hawkes S.) Institute for Global Health, University College London, United Kingdom(Shahmanesh M.) Institute of Epidemiology and Health, Uni	A61	10.1136/sextrans-2015-052270.166		Sathyanarayana 2015
Cervical cancer prevention in HIV-infected women	Smith, J.	HIV-infected women are living longer and are at a higher risk of acquiring cervical cancer. More data comparing cervical cancer screening and treatment strategies in these women are urgently needed. WHO guidelines on optimal methods to screen and treat cervical cancer are available, but there are limited data to inform their potential modification for HIV-infected women. Even fewer data are avail…	2015		Sexually Transmitted Infections	91	(Smith J.) University of North Carolina, Chapel Hill, United States	A23	10.1136/sextrans-2015-052270.75		Smith 2015	Alvine Akumbom (2020-09-21 18:43:50)(Screen): review;
Molecular cancer prevention: Current status and future directions	Maresso, K.C.; Tsai, K.Y.; Brown, P.H.; Szabo, E.; Lippman, S.; Hawk, E.T.	Answer questions and earn CME/CNE The heterogeneity and complexity of advanced cancers strongly support the rationale for an enhanced focus on molecular prevention as a priority strategy to reduce the burden of cancer. Molecular prevention encompasses traditional chemopreventive agents as well as vaccinations and therapeutic approaches to cancer-predisposing conditions. Despite challenges to the …	2015		CA Cancer Journal for Clinicians	65	5	345-383	10.3322/caac.21287		Maresso 2015
An Overview of Quadrivalent Human Papillomavirus Vaccine Safety: 2006 to 2015	Vichnin, M.; Bonanni, P.; Klein, N.P.; Garland, S.M.; Block, S.L.; Kjaer, S.K.; Sings, H.L.; Perez, G.; Haupt, R.M.; Saah, A.J.; Lievano, F.; Velicer, C.; Drury, R.; Kuter, B.J.	Background: A quadrivalent human papillomavirus (HPV4) type 6/11/16/18 vaccine (GARDASIL/SILGARDÂ®) has been licensed in many countries around the world for the prevention of cervical, vulvar, vaginal, and anal cancers and precancers, as well as external genital warts causally related to HPV types 6/11/16/18. Across 7 phase 3 clinical trials involving more than 29,000 males and females ages 9-45 …	2015		Pediatric Infectious Disease Journal	34	9	983-991	10.1097/INF.0000000000000793		Vichnin 2015
The impact of societal views on market access-case studies for utilization of HPV vaccines in cervical cancer and prep HIV preventive therapy	Staples, O.; Sanyal, S.; Khatura, N.; Mishra, A.; Kumar, A.	Objectives: Studies in literature have shown that the rates of awareness, intent and use of HPV vaccines and HIV preventive therapies rose during first years of launch but have dropped subsequently. The objective of this study is to assess the impact of social and behavioral factors on the acceptance and usage of these therapies. Methods: A detailed review of medical literature, journals, regulat…	2015		Value in Health	18	7	A593			Staples 2015
Human Papillomavirus Biology, Pathogenesis, and Potential for Drug Discovery: A Literature Review for HIV Nurse Clinical Scientists	Walhart, T.	Persistent oncogenic human papillomavirus (HPV) infection increases the probability that precancerous anal high-grade squamous intraepithelial lesions will progress to invasive anal cancer. Anal neoplasia associated with HPV disproportionately affects HIV-infected individuals, especially men who have sex with men. Prevention is limited to HPV vaccine recommendations, highlighting the need for new…	2015		The Journal of the Association of Nurses in AIDS Care : JANAC	26	6	693-702	10.1016/j.jana.2015.07.001		Walhart 2015
An anal cancer screening program for MSM in Italy: Prevalence of multiple HPV types and vaccine-targeted infections	Garbuglia, A.R.; Gentile, M.; Nonno, F.D.; Lorenzini, P.; Lapa, D.; Lupi, F.; Pinnetti, C.; Baiocchini, A.; Libertone, R.; Cicalini, S.; Capobianchi, M.R.; Ammassari, A.	Background: Elevated HPV infection rates have been described in HIV-positive males, placing these subjects at high risk of anal neoplasia. Bivalent, quadrivalent, and nonavalent vaccines to prevent HPV infection have been developed, and recently proposed for gender-neutral immunization programs. Objectives: In order to estimate the benefit that could be obtained by vaccination of HIV-positive men…	2015		Journal of Clinical Virology	72	(Garbuglia A.R.; Lapa D.; Capobianchi M.R.) Laboratory of Virology, INMI L. Spallanzani, Rome, Italy(Gentile M.; Lorenzini P.; Lupi F.; Pinnetti C.; Libertone R.; Cicalini S.; Ammassari A., adriana.ammassari@inmi.it) Clinical Department, INMI L. Spallanza	49-54	10.1016/j.jcv.2015.09.001		Garbuglia 2015	Alvine Akumbom (2020-09-21 14:26:54)(Screen): screening program not HPV vaccine study;
An analysis of HPV infection incidence and clearance by genotype and age in men: The HPV Infection in Men (HIM) Study	Ingles, D.J.; Lin, H.-Y.; Fulp, W.J.; Sudenga, S.L.; Lu, B.; Schabath, M.B.; Papenfuss, M.R.; Abrahamsen, M.E.; Salmeron, J.; Villa, L.L.; Lazcano Ponce, E.; Giuliano, A.R.	Objectives: Genital HPV infection in men causes benign and cancerous lesions, the incidence of which differs by age. The goal of this work was to comprehensively evaluate incidence and clearance of individual HPV genotypes among men by age group. Methods: HIV-negative men ages 18-70 with no history of anogenital cancer were recruited for the HPV Infection in Men (HIM) Study. Participants complete…	2015		Papillomavirus Research	1	(Ingles D.J.; Lin H.-Y.; Fulp W.J.; Sudenga S.L.; Lu B.; Schabath M.B.; Papenfuss M.R.; Abrahamsen M.E.; Giuliano A.R., Anna.Giuliano@Moffitt.org) H. Lee Moffitt Cancer Center and Research Institute, Tampa, FL, United States(Salmeron J.; Lazcano Ponce E.)	126-135	10.1016/j.pvr.2015.09.001		Ingles 2015
An overview of early investigational drugs for the treatment of human papilloma virus infection and associated dysplasia	Hampson, L.; Martin-Hirsch, P.; Hampson, I.N.	Introduction: High-risk HPV (HR-HPV) related invasive cervical cancer (ICC) causes >270,000 deaths per annum world-wide with over 85% of these occurring in low-resource countries. Ablative and excisional treatment modalities are restricted for use with high-grade pre-cancerous cervical disease with HPV infection and low-grade dysplasia mostly managed by a watch-and-wait policy.Areas Covered: Vari…	2015		Expert Opinion on Investigational Drugs	24	12	1529-1537	10.1517/13543784.2015.1099628		Hampson 2015
A Community-led education intervention for human papillomavirus vaccination as a model for future HIV vaccination campaigns	Tounkara, K.; TeguÃ©tÃ©, I.; Squibb, E.; Sangare, K.; Aboubacar, B.; Beseme, S.; Koita, O.; De Groot, A.S.	Background: The NGO GAIA Vaccine Foundation has researched knowledge, attitudes, and practices surrounding human papillomavirus (HPV) and cervical cancer (CC) as well as willingness to be vaccinated for HPV in Bamako, Mali. By developing and testing a model for community-led education, GAIA hypothesizes that both the HPV and future HIV vaccine will have higher completion rates and coverage. Metho…	2016		AIDS Research and Human Retroviruses	32	(Tounkara K.; Aboubacar B.) GAIA Vaccine Foundation, Mali(TeguÃ©tÃ© I.) Gabriel TourÃ© Teaching Hospital, Mali(Squibb E.; Beseme S.; De Groot A.S.) GAIA Vaccine Foundation, United States(Sangare K.; Koita O.) University of Science and Technology, Mali(Koita	186	10.1089/aid.2016.5000.abstracts		Tounkara 2016
Cervical HPV natural history among young Western Cape, South African women: The randomized control EVRI Trial	Sudenga, S.L.; Torres, B.N.; Botha, M.H.; Zeier, M.; Abrahamsen, M.E.; Glashoff, R.H.; Engelbrecht, S.; Schim Van der Loeff, M.F.; Van der Laan, L.E.; Kipping, S.; Taylor, D.; Giuliano, A.R.	Objective: The objective of this analysis was to assess human papillomavirus (HPV) infection persistence and incidence 7-months post-enrollment by HPV vaccine study arm (vaccine or placebo). Methods: HIV-negative, sexually active women aged 16-24 years in the Western Cape, South Africa, were enrolled in the EVRI Trial and were randomized to receive 4-valent HPV vaccine or placebo. Cervical specim…	2016		Journal of Infection	72	1	60-69	10.1016/j.jinf.2015.10.001		Sudenga 2016	Alvine Akumbom (2020-09-21 14:29:23)(Screen): HIV negative women;
Utilization of Preventive Health Care in Adults and Children with Eczema	Strom, M.A.; Silverberg, J.I.	Introduction Chronic disease is a barrier to delivery of preventive health care and health maintenance. However, health behaviors of adults and children with eczema, a chronic skin disorder, have not been examined. This study examined associations of eczema with vaccination, disease screening, health maintenance, and healthcare utilization. Methods This study investigated 34,613 adults and 13,298…	2016		American Journal of Preventive Medicine	50	2	33-44	10.1016/j.amepre.2015.07.029		Strom 2016
Health literacy and infectious diseases: Why does it matter?	Castro-SÃ¡nchez, E.; Chang, P.W.S.; Vila-Candel, R.; Escobedo, A.A.; Holmes, A.H.	Objectives: Multifactorial interventions are crucial to arrest the threat posed by infectious diseases. Public involvement requires adequate information, but determinants such as health literacy can impact on the effective use of such knowledge. The influence of health literacy on infectious diseases is examined in this paper. Methods: Databases were searched from January 1999 through July 2015 s…	2016		International Journal of Infectious Diseases	43	(Castro-SÃ¡nchez E., e.castro-sanchez@imperial.ac.uk; Holmes A.H.) NIHR Health Protection Research Unit in Healthcare Associated Infection, Antimicrobial Resistance at Imperial College London, Hammersmith Campus, Du Cane Road, London, United Kingdom(Chang	103-110	10.1016/j.ijid.2015.12.019		Castro-SÃ¡nchez 2016
Association of cervical precancer with human papillomavirus types other than 16 among HIV co-infected women	Stewart Massad, L.; Xie, X.; Burk, R.D.; D'Souza, G.; Darragh, T.M.; Minkoff, H.; Colie, C.; Burian, P.; Palefsky, J.; Atrio, J.; Strickler, H.D.	Background HIV-seropositive women face high risk for infection with oncogenic human papillomavirus (oncHPV) types, abnormal Pap test results, and precancer, but cervical cancer risk is only modestly increased. Human papillomavirus (HPV)16 is highly oncogenic but only weakly associated with HIV status and immunosuppression, suggesting HPV16 may have a greater innate ability to evade host immune su…	2016		American Journal of Obstetrics and Gynecology	214	3	354.e1-354.e6	10.1016/j.ajog.2015.09.086		StewartMassad 2016	Alvine Akumbom (2020-09-21 14:30:14)(Screen): not HPV vaccine study;
Prevalence, type and factors associated with HPV infection at multiple sites in young HIV-positive MSM	Sadlier, C.; O'Dea, S.; Delamere, S.; Bergin, C.; Smyth, P.; Blackshields, G.; Meyers, N.	Background: HIV-positive MSM are at increased risk of HPV associated disease, particularly anal cancer. Prevalence of type specific HPV infection in young HIV-positive MSM is not well described. We aimed to characterize prevalence and type of high risk (hr) oncogenic HPV infection at multiple sites (oropharyngeal, anal, genital) and identify factors associated with hr HPV infection in HIV-positiv…	2016		HIV Medicine	17	(Sadlier C.; O'Dea S.; Delamere S.; Bergin C.) St James's Hospital, Dublin, Ireland(Smyth P.; Blackshields G.) Trinity College Dublin, Dublin, Ireland(Meyers N.) UniversitÃ© Catholique De Louvain, Louvain, Belgium	5	10.1111/hiv.12392		Sadlier 2016	Alvine Akumbom (2020-09-21 14:33:42)(Screen): not HPV vaccine study;
Clinical impact of vaccine development	Nambiar, P.H.; Daza, A.D.; Livornese, L.L.	The discovery and development of immunization has been a singular improvement in the health of mankind. This chapter reviews currently available vaccines, their historical development, and impact on public health. Specific mention is made in regard to the challenges and pursuit of a vaccine for the human immunodeficiency virus as well as the unfounded link between autism and measles vaccination.	2016		Methods in Molecular Biology	1403	(Nambiar P.H.; Daza A.D.; Livornese L.L.)	1939-03-01	10.1007/978-1-4939-3387-7_1		Nambiar 2016
Prevalence and risk factors of HBV, HCV and HIV infections among cervical cancer patients in a tertiary care institution in Brazil	Coelho, R.C.; Garces, A.H.I.; Dias, M.F.; Paulino, E.; Bizzo, S.; Ferreira, C.G.M.; Thuler, L.C.S.; De Melo, A.C.	Background: Cervical cancer (CC) is a major public health problem, especially in developing countries as Brazil. Viral hepatitis B and C, as well HIV infection are sexually transmitted diseases and share similar risk factors with HPV infection and, therefore, CC. Despite advances in CC prevention as HPV vaccines and Papanicolau smear, the access to health care in developing countries is far from …	2016		Journal of Clinical Oncology	34	(Coelho R.C.; Garces A.H.I.; Dias M.F.; Paulino E.; Bizzo S.; Ferreira C.G.M.; Thuler L.C.S.; De Melo A.C.) Brazilian National Cancer Institute, Rio de Janeiro, Brazil; Oncologistas Associados, Rio de Janeiro, RJ, Brazil; Oncomed Clinica Oncologica, Rio D				Coelho 2016
The ABCs of STIs: An update on sexually transmitted infections	Yarbrough, M.L.; Burnham, C.-A.D.	BACKGROUND: Sexually transmitted infections (STIs) are spread primarily through sexual contact and are a major cause of morbidity and mortality worldwide. Once identified, some STIs can be cured following appropriate therapy; for others, suppressive regimens and approaches to prevent ongoing transmission are important. The incidence of many common STIs is increasing in the US as well as worldwide…	2016		Clinical Chemistry	62	6	811-823	10.1373/clinchem.2015.240234		Yarbrough 2016
The incidence, clearance and persistence of non-cervical human papillomavirus infections: A systematic review of the literature	Taylor, S.; Bunge, E.; Bakker, M.; CastellsaguÃ©, X.	Background: Human papillomavirus (HPV) vaccines were designed to prevent cervical cancer in women and their provision remains a major public health need. However, HPV is also a major cause of non-cervical anogenital and oropharyngeal cancers and the potential benefit of vaccination likely extends beyond cervical cancer. Methods: A systematic literature search of PubMed (1995-2014) identified publ…	2016		BMC Infectious Diseases	16	1		10.1186/s12879-016-1633-9		Taylor 2016
Prevention and treatment of cancer-related infections, version 2.2016	Baden, L.R.; Swaminathan, S.; Angarone, M.; Blouin, G.; Camins, B.C.; Casper, C.; Cooper, B.; Dubberke, E.R.; Engemann, A.M.; Freifeld, A.G.; Greene, J.N.; Ito, J.I.; Kaul, D.R.; Lustberg, M.E.; Montoya, J.G.; Rolston, K.; Satyanarayana, G.; Segal, B.; Seo, S.K.; Shoham, S.; Taplitz, R.; Topal, J.; Wilson, J.W.; Hoffmann, K.G.; Smith, C.	Infectious diseases are important causes of morbidity and mortality in patients with cancer. The NCCN Clinical Practice Guidelines in Oncology (NCCN Guidelines) for Prevention and Treatment of Cancer-Related Infections characterize the major pathogens to which patients with cancer are susceptible, with a focus on the prevention, diagnosis, and treatment of major common and opportunistic infection…	2016		JNCCN Journal of the National Comprehensive Cancer Network	14	7	882-913	10.6004/jnccn.2016.0093		Baden 2016
The prevalence of human papillomavirus infections and associated risk factors in men-who-have-sex-with-men in Cape Town, South Africa	MÃ¼ller, E.E.; Rebe, K.; Chirwa, T.F.; Struthers, H.; McIntyre, J.; Lewis, D.A.	Background: We investigated the prevalence of human papillomavirus (HPV) infection and associated behavioural risk factors in men-who-have-sex-with-men (MSM) attending a clinical service in Cape Town, South Africa. Methods: MSM were enrolled at the Ivan Toms Centre for Men's Health in Cape Town. A psychosocial and sexual behavioral risk questionnaire was completed for each participant and urine, …	2016		BMC Infectious Diseases	16	1		10.1186/s12879-016-1706-9		MÃ¼ller 2016
Human Papillomavirus Vaccination and Sexual Disinhibition in Females: A Systematic Review	Madhivanan, P.; Pierre-Victor, D.; Mukherjee, S.; Bhoite, P.; Powell, B.; Jean-Baptiste, N.; Clarke, R.; Avent, T.; Krupp, K.	Context Some parents believe human papillomavirus (HPV) vaccination increases the chance of risky sexual behaviors among adolescents. This review summarizes the evidence available on adolescent girls and women engaging in risky sexual activity following HPV vaccination. Evidence acquisition Systematic review using the Preferred Reporting Items for Systematic Reviews and Meta-Analyses guidelines w…	2016		American Journal of Preventive Medicine	51	3	373-383	10.1016/j.amepre.2016.03.015		Madhivanan 2016
Gender and Sexual Health: Same-Sex Relationships	Conniff, J.	A transformation in legal and cultural attitudes toward same-sex relationships is under way nationwide. As same-sex marriage has become legal, the unique social and medicolegal issues faced by individuals in same-sex relationships are evolving rapidly. National organizations have published recommendations for making clinical environments more inclusive of lesbian, gay, bisexual, and queer (LGBQ) …	2016		FP essentials	449	(Conniff J.) Department of Family Medicine & Community Health University of Wisconsin School of Medicine & Public Health, 1100 Delaplaine Court, Madison, WI 53715	37-46			Conniff 2016
Commercial human papilloma virus vaccine and its clinical trial progress in China	Shu, Y.-J.; Tang, Y.; Su, J.-L.; Zhang, J.-K.	Cervical cancer is a common malignancy in gynecology, of which the major pathogen is human papilloma virus (HPV). HPV vaccine, the first vaccine against cancers in the world, has been widely used in many countries. There are 3 kinds of commercial vaccines, i. e. Cervarix produced by GSK as well as Gardasil 4 ami Gardasil 9 produced by Merck & Co. However, in China, HI'V vaccine will be enter mark…	2016		Chinese Journal of Biologicals	29	10	1113-1117			Shu 2016
Prevalence and distribution of cervical high-risk human papillomavirus and cytological abnormalities in women living with HIV in Denmark - the SHADE	Thorsteinsson, K.; Storgaard, M.; Katzenstein, T.L.; Ladelund, S.; RÃ¸nsholt, F.F.; Johansen, I.S.; Pedersen, G.; Hashemi, L.; Nielsen, L.N.; Nilas, L.; Obel, N.; Bonde, J.; Lebech, A.-M.	Background: Women living with HIV (WLWH) are at increased risk of persistent human papillomavirus (HPV) infection, cervical dysplasia and cervical cancer compared with women from the general population (WGP). We assessed the prevalence and distribution of cervical high-risk (hr) HPV infection and cytological abnormalities in WLWH compared with WGP in Denmark. Predictors of HPV and cytological abn…	2016		BMC Cancer	16	1		10.1186/s12885-016-2881-1		Thorsteinsson 2016	Alvine Akumbom (2020-09-21 14:36:43)(Screen): not HPV vaccine study;
Cervical dysplasia and associated HPV types in a cohort of HIV-positive women	McClymont, E.; Lee, M.; Moses, E.; Blitz, S.; CoutlÃ©e, F.; Walmsley, S.; Lipsky, N.; Money, D.M.	OBJECTIVES: To assess and compare the HPV DNA types and cervical cytology in our cohort of HIV-positive women and to determine predictors of type-specific HPV persistence. METHODS: 409 HIV-positive females across Canada were enrolled in a multi-centered longitudinal cohort study to assess immunogenicity and efficacy of the quadrivalent HPV vaccine. Participant demographic, reproductive, and HIV d…	2016		American Journal of Obstetrics and Gynecology	215	6	S814-S815	10.1016/j.ajog.2016.09.003		McClymont 2016	Alvine Akumbom (2020-09-21 14:41:46)(Screen): not HPV vaccine study;
Cost-Effectiveness Study of HPV Vaccination as a Primary Prevention Strategy for Anal Cancer in HIV-Positive Men in Chile	Vargas Parada, C.; Lennert Veerman, J.	Background: Most anal cancers are caused by the human papilloma virus (HPV) infection. The incidence is increasing, especially in high-risk individuals such as HIV-positive men. Evidence shows that the new quadrivalent HPV vaccine reduces the rates of anal intraepithelial neoplasia among men who have sex with men. Objective: To determine whether vaccinating against HPV-related anal cancer is cost…	2016		Value in Health Regional Issues	11	(Vargas Parada C., Constanza.vargasparada@uq.net.au) Pontificia Universidad CatÃ³lica de Chile, Santiago, Chile(Lennert Veerman J.) University of Queensland, Brisbane, QLD, Australia	17-23	10.1016/j.vhri.2015.12.002		VargasParada 2016
Causative agents, diseases, epidemiology and diagnosis of sexually transmitted infections	Casillas-Vega, N.; MorfÃ­n-Otero, R.; GarcÃ­a, S.; Camacho-Ortiz, A.; Garza-GonzÃ¡lez, E.	Sexually transmitted infections (STIs) are caused by more than 30 species; the organisms with the highest frequency and clinical importance are Chlamydia trachomatis, Neisseria gonorrhoeae, Treponema pallidum, Mycoplasma genitalium, the hepatitis B and C viruses, the human immunodeficiency virus, the human papillomavirus, the herpes simplex virus type 1 and type 2 and Trichomonas vaginalis. Most …	2017		Reviews in Medical Microbiology	28	1	2024-09-18	10.1097/MRM.0000000000000089		Casillas-Vega 2017
Evaluation and Management of Female Victims of Sexual Assault	Vrees, R.A.	Sexual assault is characterized by any sexual contact or behavior that occurs without explicit consent. Classifications vary based on the status of the perpetrator's relationship to the victim (eg, stranger, acquaintance) and characteristics of the victim herself (eg, child, elder adult, mentally disabled adult). Regardless of the classification, sexual assault is a significant individual as well…	2017		Obstetrical and Gynecological Survey	72	1	39-53	10.1097/OGX.0000000000000390		Vrees 2017
Acral manifestations of viral infections	AdÄ±ÅŸen, E.; Ã–nder, M.	Viruses are considered intracellular obligates with a nucleic acid RNA or DNA. They have the ability to encode proteins involved in viral replication and production of the protective coat within the host cells but require host cell ribosomes and mitochondria for translation. The members of the families Herpesviridae, Poxviridae, Papovaviridae, and Picornaviridae are the most commonly known agents…	2017		Clinics in Dermatology	35	1	40-49	10.1016/j.clindermatol.2016.09.006		AdÄ±ÅŸen 2017
Genital Human Papillomavirus Infection in Indian HIV-Seropositive Men Who Have Sex with Men	Raghavendran, A.; Hernandez, A.L.; Lensing, S.; Gnanamony, M.; Karthik, R.; Sivasubramanian, M.; Kannangai, R.; Abraham, P.; Mathai, D.; Palefsky, J.M.	Background The incidence of penile cancer in Indian men is high. Little is known about genital human papillomavirus (HPV) infection in Indian HIV-seropositive men who have sex with men (MSM), a population that may be at particularly high risk for genital HPV infection and, potentially, penile cancer. In this study, we assessed the prevalence and risk factors for genital HPV infection in this popu…	2017		Sexually Transmitted Diseases	44	3	173-180	10.1097/OLQ.0000000000000564		Raghavendran 2017
HPV4 vaccine immunogenicity/effectiveness in perinatally HIV-infected (PHIV) youth	Moscicki, A.-B.; Karalius, B.; Tassiopoulos, K.; Jacobson, D.; Patel, K.; Purswani, M.U.; Seage, G.R.; Yao, T.-J.	Background: HIV-infected persons are at high risk of HPV-associated cancers. Efficacy of HPV vaccine may be suboptimal in PHIV children who have lower rates of protection from other vaccines. We sought to compare HPV antibodies and effectiveness between HPV-vaccinated PHIV and perinatally HIV-exposed uninfected (PHEU) youth. Methods: PHIV and PHEU youth from PHACS who had ever received â‰¥1 dose …	2017		Topics in Antiviral Medicine	25	1	342s			Moscicki 2017	Alvine Akumbom (2020-09-21 13:51:22)(Screen): medical records review and GLM; not a clinical trial;
Population-level impact and cost-effectiveness of an HIV vaccine in South Africa	Selinger, C.; Bershteyn, A.; Dimitrov, D.; Hallett, T.B.; Bekker, L.-G.; Rees, H.; Gray, G.	Background: The RV144 trial is to date the only demonstration of a partially effective HIV vaccine. Preliminary results from HVTN100 suggest similar immunogenicity for an ALVAC HIV clade C vaccine. Efficacy studies of ALVAC clade C with gp120 will include an additional booster at 12 months. Here, the population-level impact and maximum acceptable price of such a vaccine in South Africa are explor…	2017		Topics in Antiviral Medicine	25	1	438s			Selinger 2017
High risk human papillomavirus infection in female kidney transplant recipients	Ziedina, I.; Lesina-Korne, B.; Cistjakovs, M.; Sultanova, A.; Chapenko, S.; Suhorukovs, V.; Jushinskis, J.; Murovska, M.	INTRODUCTION AND AIMS: Epidemiological studies indicate human papillomavirus (HPV) infections as the major factor for developing cervical cancer. The aim of this study was to identify HPV infection by prospective virus screening and reduce the risk of HPV-associated cancer in de novo kidney transplant recipients (KTRs) by immunosuppressive treatment adjustment. METHODS: Cervical swabs for HPV deo…	2017		Nephrology Dialysis Transplantation	32	(Lesina-Korne B.) Gynecology and Maternity Department, Paul Stradins Clinical University Hospital, Riga, Latvia(Ziedina I.; Suhorukovs V.; Jushinskis J.) Transplantation Department, Paul Stradins Clinical University Hospital, Riga, Latvia(Cistjakovs M.; S	iii415	10.1093/ndt/gfx158		Ziedina 2017	Alvine Akumbom (2020-09-21 18:20:17)(Screen): not an HPV vaccine trial;
Anal dysplasia in HIV-infected women: a commentary on the field	Godfrey, C.; Firnhaber, C.S.; D'Souza, G.; Heard, I.	Anal cancer may be an emerging clinical problem in HIV-infected women particularly in resource-limited settings. Human papillomavirus (HPV) infection is a precursor to anal cancer and is prevalent in HIV-infected women, but the natural history of HPV infection and anal cancer precursors is not well described in this population. It is not known which specific dysplastic lesions in the anus are mos…	2017		International Journal of STD and AIDS	28	6	543-549	10.1177/0956462415615764		Godfrey 2017	Alvine Akumbom (2020-09-21 18:21:34)(Screen): review;
Eurogin 2016 Roadmap: how HPV knowledge is changing screening practice	Wentzensen, N.; Arbyn, M.; Berkhof, J.; Bower, M.; Canfell, K.; Einstein, M.; Farley, C.; Monsonego, J.; Franceschi, S.	Human papillomaviruses (HPVs) are the necessary cause of most cervical cancers, a large proportion of other anogenital cancers, and a subset of oropharyngeal cancers. The knowledge about HPV has led to development of novel HPV-based prevention strategies with important impact on clinical and public health practice. Two complementary reviews have been prepared following the 2015 Eurogin Conference…	2017		International Journal of Cancer	140	10	2192-2200	10.1002/ijc.30579		Wentzensen 2017
Vaccine-preventable anal human papillomavirus in Australian gay and bisexual men	Poynten, I.M.; Tabrizi, S.N.; Jin, F.; Templeton, D.J.; Machalek, D.A.; Cornall, A.; Phillips, S.; Fairley, C.K.; Garland, S.M.; Law, C.; Carr, A.; Hillman, R.J.; Grulich, A.E.	Objective HPV causes ~90% of anal cancer and HPV16 is the type most commonly associated with anal cancer. Gay and bisexual men (GBM) are at greatly increased risk. We investigated patterns of vaccine-preventable anal HPV in older GBM. Methods The Study of the Prevention of Anal Cancer (SPANC) is an ongoing, prospective cohort study of HIV-positive and HIV-negative Australian GBM. Participants com…	2017		Papillomavirus Research	3	(Poynten I.M., mpoynten@kirby.unsw.edu.au; Grulich A.E.) The Kirby Institute, University of New South Wales, Sydney, Australia(Tabrizi S.N.; Machalek D.A.; Cornall A.; Phillips S.) Regional HPV LabNet Reference Laboratory, Department of Microbiology and I	80-84	10.1016/j.pvr.2017.02.003		Poynten 2017	Alvine Akumbom (2020-09-21 18:22:07)(Screen): not an HPV vaccine trial;
HPV serostatus pre- and post-vaccination in a randomized phase II preparedness trial among young Western Cape, South African women: The evri trial	Sudenga, S.L.; Torres, B.N.; Botha, M.H.; Zeier, M.; Abrahamsen, M.E.; Glashoff, R.H.; Engelbrecht, S.; Schim Van der Loeff, M.F.; Van der Laan, L.E.; Kipping, S.; Taylor, D.; Giuliano, A.R.	Background HPV antibodies are a marker of past exposure to the virus. Our objective was to assess HPV serostatus pre- and post-vaccination among HIV-negative women. Methods Women aged 16â€“24 years old were randomized in a placebo controlled trial utilizing the 4-valent HPV (4vHPV) vaccine (NCT01489527, clinicaltrials.gov). Participants (n=389) received the 4vHPV vaccine or placebo following a th…	2017		Papillomavirus Research	3	(Sudenga S.L.; Torres B.N.; Abrahamsen M.E.; Giuliano A.R., Anna.Giuliano@moffitt.org) Center for Infection Research in Cancer, Moffitt Cancer Center, Tampa, FL, United States(Botha M.H.; Van der Laan L.E.; Kipping S.) Department of Obstetrics and Gynaeco	50-56	10.1016/j.pvr.2017.02.001		Sudenga 2017	Alvine Akumbom (2020-09-21 18:22:42)(Screen): study population is HIV negative women;
Adolescents with HPV: The profile of young people attending a STI and HIV reference centre in Salvador/Bahia	Trindade, R.; Xavier-Souza, E.; TimbÃ³, M.; Lessa, K.; Souza, C.; Travassos, A.G.	Introduction The adolescence is a period marked by intense vulnerability, with a high prevalence of HPV, mostly of transient infections. We aimed to identify the population of adolescents infected with HPV and risk factors associated. Methods A cross-sectional study evaluating adolescents (from 10 to 19 years of age) carried out from January to August 2012 at the major Sexually Transmitted Infect…	2017		Sexually Transmitted Infections	93	(Trindade R.; Lessa K.; Souza C.) Universidade do Estado da Bahia, Salvador - BA, Brazil(Xavier-Souza E.; TimbÃ³ M.) Universidade Federal da Bahia, Salvador - BA, Brazil(Travassos A.G.) Centro Estadual Especializado Em DiagnÃ³stico, AssistÃªncia e Pesquisa (	A161-A162	10.1136/sextrans-2017-053264.420		Trindade 2017	Alvine Akumbom (2020-09-21 14:00:07)(Screen): not HPV vaccine trial;
The prevalence of anal high-risk human papillomavirus infections and associated risk factors in men-who-have-sex-with-men in cape town, South Africa	MÃ¼ller, E.E.; Rebe, K.; Chirwa, T.F.; Struthers, H.; McIntyre, J.; Lewis, D.A.	Introduction We investigated the prevalence of high-risk (HR) human papillomavirus (HPV) infections and associated behavioural risk factors in men-who-have-sex-with-men (MSM) attending a clinical service in Cape Town, South Africa. Methods MSM were enrolled at the Ivan Toms Centre for Men's Health in Cape Town. For each participant, a psychosocial and sexual behavioural risk questionnaire was com…	2017		Sexually Transmitted Infections	93	(MÃ¼ller E.E.) Centre for HIV and Sexually Transmitted Infections, National Institute for Communicable Diseases, National Health Laboratory Service, Johannesburg, South Africa(Rebe K.; Struthers H.; McIntyre J.) Anova Health Institute, Johannesburg, South	A119-A120	10.1136/sextrans-2017-053264.307		MÃ¼ller 2017	Alvine Akumbom (2020-09-21 18:23:26)(Screen): not an HPV vaccine trial;
Pathobiology of human papillomaviruses in human immunodeficiency virus â€“ Infected persons	Krishnamurti, U.; Unger, E.R.	There is a complex interrelationship between human papillomaviruses (HPV) and human immunodeficiency viruses (HIV) that has been recognized from the start of the HIV epidemic. Cervical cancer was used as a surveillance indicator for acquired immunodeficiency syndrome (AIDS) before definitive identification of the viral etiology of either condition were known. Careful epidemiologic studies combine…	2017		Seminars in Diagnostic Pathology	34	4	364-370	10.1053/j.semdp.2017.04.005		Krishnamurti 2017
Adjuvant HPV vaccination for anal cancer prevention in HIV-positive men who have sex with men: The time is now	Deshmukh, A.A.; Cantor, S.B.; Fenwick, E.; Chiao, E.Y.; Nyitray, A.G.; Stier, E.A.; Goldstone, S.E.; Wilkin, T.; Chhatwal, J.	Importance Outcomes of treating high-grade squamous intraepithelial lesions (HSIL), a precursor to anal cancer, remain uncertain. Emerging evidence shows that post HSIL treatment adjuvant quadrivalent human papillomavirus (qHPV) vaccination improves the effectiveness of treatment. However, no recommendations exist regarding the use of qHPV vaccine as an adjuvant form of therapy. Our objective was…	2017		Vaccine	35	38	5102-5109	10.1016/j.vaccine.2017.08.006		Deshmukh 2017	Alvine Akumbom (2020-09-21 18:24:19)(Screen): cost-effectiveness analysis. simulation model. not an HPV vaccine trial;
Potential competition between PrEP and HIV vaccines in Seattle, WA	Adamson, B.; Dimitrov, D.; Barnabas, R.; Kublin, J.; Carlson, J.; Garrison, L.	Background: Promising partially effective HIV vaccine candidates steadily progress through clinical trial pipelines and may soon be added to the list of highly effective with high adherence biomedical prevention options such as pre-exposure prophylaxis (PrEP). The value of HIV vaccination and its rollout strategies may depend on the rate of change from PrEP to the vaccine and future PrEP cost. We…	2018		AIDS Research and Human Retroviruses	34	(Adamson B.; Barnabas R.; Kublin J.; Carlson J.; Garrison L.) University of Washington, United States(Adamson B.; Dimitrov D.; Barnabas R.; Kublin J.) Fred Hutchinson Cancer Research Center, United States	285	10.1089/aid.2018.5000.abstracts		Adamson 2018
What do South African adolescents want in a sexual health service? Evidence from the South African studies on HIV in adolescents (SASHA) project	Smith, P.; Marcus, R.; Bennie, T.; Nkala, B.; Nchabeleng, M.; Latka, M.H.; Gray, G.; Wallace, M.; Bekker, L.-G.	Background. Young people in sub-Saharan Africa (SSA) are disproportionately affected by HIV, sexually transmitted infections and unplanned pregnancies. The provision of accessible sexual and reproductive health services (SRHS) for young people in SSA is vital to reduce this burden. Objectives. To examine the needs of South African (SA) adolescents with regard to differentiated, accessible and ado…	2018		South African Medical Journal	108	8	677-681	10.7196/SAMJ.2018.v108i8.13013		Smith 2018
Patterns of prevalent HPV and STI co-infections and associated factors among HIV-negative young Western Cape, South African women: The EVRI trial	Menezes, L.J.; Pokharel, U.; Sudenga, S.L.; Botha, M.H.; Zeier, M.; Abrahamsen, M.E.; Glashoff, R.H.; Engelbrecht, S.; van der Loeff, M.F.S.; van der Laan, L.E.; Kipping, S.; Taylor, D.; Giuliano, A.R.	Objective To estimate the prevalence and describe the patterns of concurrent human papillomavirus (HPV) and STIs and associated factors among HIV-negative young Western Cape, South African women participating in the Efficacy of HPV Vaccine to Reduce HIV Infection (EVRI) trial. Methods HIV-negative women aged 16-24 years old were enrolled in the EVRI trial (NCT01489527) and randomised to receive t…	2017		Sexually Transmitted Infections	94	1		10.1136/sextrans-2016-053046		Menezes 2017	Alvine Akumbom (2020-09-21 14:15:42)(Screen): HIV-negative women;
HPV vaccines: Where are we now, and where are we going?	Trimble, C.L.	On a global scale, at least 20% of human malignancies are caused by known infectious pathogens. Most are viruses; of these, human papillomavirus (HPV) causes more cancers than any other. In populations which do not have herd immunity because of insufficient uptake of the preventive vaccines, HPV infections are endemic, in part, because they are asymptomatic. In the cervix, disease is clinically i…	2018		Journal of Acquired Immune Deficiency Syndromes	77	(Trimble C.L.) Johns Hopkins University School of Medicine, United States	45			Trimble 2018
Feasibility and acceptability of conducting hiv vaccine trials in adolescents in South Africa: Going beyond willingness to participate towards implementation	Wallace, M.; Middelkoop, K.; Smith, P.; Pike, C.; Bennie, T.; Chandia, J.; Churchyard, G.; Gray, G.; Latka, M.H.; Mathebula, M.; Nchabeleng, M.; Roux, S.; Slack, C.; Strode, A.; Bekker, L.-G.	Background. HIV/AIDS remains a leading cause of death in adolescents (aged 15 - 25 years), and in sub-Saharan Africa HIV-related deaths continue to rise in this age group despite a decline in both adult and paediatric populations. This is attributable in part to high adolescent infection rates and supports the urgent need for more efficacious prevention strategies. In particular, an even partiall…	2018		South African Medical Journal	108	4	291-298	10.7196/SAMJ.2018.v108i4.12909		Wallace 2018
HIV-Infected Young Men Demonstrate Appropriate Risk Perceptions and Beliefs about Safer Sexual Behaviors after Human Papillomavirus Vaccination	Kahn, J.A.; Lee, J.; Belzer, M.; Palefsky, J.M.	The aim of this study was to identify risk perceptions after human papillomavirus (HPV) vaccination among HIV-infected young men who have sex with men. On average, participants appropriately perceived themselves to be at lower than neutral risk for HPV (mean subscale score 4.2/10), at higher than neutral risk for other sexually transmitted infections (7.0/10), and that safer sexual behaviors were…	2018		AIDS and behavior	22	6	1826-1834	10.1007/s10461-017-1710-0		Kahn 2018
Determining the HPV vaccine schedule for a HIV-infected population in sub Saharan Africa, a commentary	Menon, S.; Rossi, R.; Kariisa, M.; Callens, S.	Background: Epidemiological studies have established human papillomavirus (HPV) infection as the central cause of invasive cervical cancer (ICC) and its precursor lesions. HIV is associated with a higher prevalence and persistence of a broader range of high-risk HPV genotypes, which in turn results in a higher risk of cervical disease. Recent WHO HPV vaccination schedule recommendations, along wi…	2018		Virology Journal	15	1		10.1186/s12985-018-1039-y		Menon 2018
Prophylactic use of TruvadaÂ® and the role of the proctologist	Lambrescak, E.; Mariot, P.; Dahlouk, S.Y.; Rabahi, N.; Lesage, A.-C.; Bourguignon, J.; Taouk, M.; Zeitoun, J.-D.; Atienza, P.; Etienney, I.	The use of antiretroviral drugs for HIV, on demand, for prophylaxis, has been approved for marketing in France since March 2017. The vast majority of beneficiaries are homosexual men. In addition to the presentation of these patients under Prep to proctologic emergencies, programmed proctological consultations are very often proposed by infectious physicians. There are currently no recommendation…	2018		Hepato-Gastro et Oncologie Digestive	25	7	665-672	10.1684/hpg.2018.1643		Lambrescak 2018
Innovative approaches to track lymph node germinal center responses to evaluate development of broadly neutralizing antibodies in human HIV vaccine trials	Patricia D'Souza, M.; Allen, M.A.; Baumblatt, J.A.G.; Boggiano, C.; Crotty, S.; Grady, C.; Havenar-Daughton, C.; Heit, A.; Hu, D.J.; Kunwar, N.; McElrath, M.J.	Phase 1 clinical studies will soon evaluate novel HIV-1 envelope immunogens targeting distinct â€˜germlineâ€™ and memory B cell receptors to ultimately elicit HIV-1 broadly neutralizing antibodies (bNAbs). The National Institute of Allergy and Infectious Diseases (NIAID) recently convened a panel of US-based expert scientists, clinicians, sponsors and ethicists to discuss the role of sampling dra…	2018		Vaccine	36	38	5671-5677	10.1016/j.vaccine.2018.07.071		PatriciaD'Souza 2018
Knowledge and acceptability of human papillomavirus vaccine (HPV) among healthcare providers at west	Eduardo, J.; Gomes, J.M.; De Souza Costa, A.; Da Silva, A.T.M.; De Sousa Santos, E.F.; Adami, F.; Soares, J.M.; Baracat, E.C.; Sorpreso, I.C.E.; De Abreu, L.C.	Objectives: Educational efforts by health professionals targeting adolescents and their parents assist in decision-making on Papillomavirus (HPV) vaccination helping on the process of implantation and vaccination coverage in the territory. The objective is to analyze the knowledge and acceptability of health professionals in the Western Amazon on the Human Papillomavirus (HPV) vaccine. Method: Cr…	2018		International Journal of Gynecology and Obstetrics	143	(Eduardo J.) Centro De CiÃªncias da SaÃºde e do Desporto, Universidade Federal do Acre, Acre, Brazil, SÃ£o Paulo,SP, Brazil(Gomes J.M.; De Souza Costa A.; Da Silva A.T.M.; Soares J.M.; Baracat E.C.; Sorpreso I.C.E.) Departamento De Ginecologia e ObstetrÃ­cia,	913	10.1002/ijgo.12583		Eduardo 2018
Prevalence of Anal Squamous Intraepithelial Lesions in HIV-1-Infected Young Men Who Have Sex with Men and Transwomen	Thompson, A.B.; Gillespie, S.E.; Mosunjac, M.B.; Hussen, S.A.; Flowers, L.C.; Camacho-Gonzalez, A.F.	Objective Anal cancer rates are increasing among HIV-infected persons. Although an efficacious human papillomavirus (HPV) vaccine is available, HPV vaccination rates remain low. Therefore, providers perform anal cancer screening, but there is no consensus on the optimal methods or timing of screening. This study was performed to determine the prevalence of and factors associated with anal squamou…	2018		Journal of Lower Genital Tract Disease	22	4	340-347	10.1097/LGT.0000000000000437		Thompson 2018
Correlates of GLA family adjuvantsâ€™ activities	Reed, S.G.; Carter, D.; Casper, C.; Duthie, M.S.; Fox, C.B.	Lipopolysaccharide (LPS) is a well-defined agonist of Toll-like receptor (TLR) 4 that activates innate immune responses and influences the development of the adaptive response during infection with Gram-negative bacteria. Many years ago, Dr. Edgar Ribi separated the adjuvant activity of LPS from its toxic effects, an effort that led to the development of monophosphoryl lipid A (MPL). MPL, derived…	2018		Seminars in Immunology	39	(Reed S.G., sreed@idri.org; Carter D., Darrick.Carter@idri.org; Casper C., Corey.Casper@idri.org; Duthie M.S., Malcolm.Duthe@idri.org; Fox C.B., Christopher.Fox@idri.org) Infectious Disease Research Institute, 1616 Eastlake Ave E, Suite 400, Seattle, WA,	22-29	10.1016/j.smim.2018.10.004		Reed 2018
AceptaciÃ³n de la vacuna contra VPH es alta entre adultos en MÃ©xico, especialmente en personas con VIH	Portillo-Romero, A.J.; LeÃ³n-Maldonado, L.; Allen-Leigh, B.; Brown, B.; Magis, C.; GarcÃ­a-Fuentes, N.B.; SalmerÃ³n, J.; Hurtado, E.; Torres-Ibarra, L.; Rivera-Paredez, B.; HernÃ¡ndez-LÃ³pez, R.; Yunes-DÃ­az, E.; Lazcano-Ponce, E.		2018		Salud publica de Mexico	60	6	658-665	10.21149/10182		Portillo-Romero 2018
Incidence, Clearance and Persistence of Anal HPV in Men who Have Sex with Men Living with HIV: Implications for HPV Vaccination	Ong, J.J.; Walker, S.; Grulich, A.; Hoy, J.; Read, T.R.H.; Bradshaw, C.; Chen, M.; Garland, S.M.; Hillman, R.; Templeton, D.J.; Hocking, J.; Eu, B.; Tee, B.K.; Chow, E.P.F.; Fairley, C.K.	BACKGROUND: Men who have sex with men (MSM) living with HIV have a high risk of anal cancer. We estimate the likely benefit of HPV vaccination amongst participants of the Anal Cancer Examination (ACE) study. METHODS: Anal swabs were collected for the detection and genotyping of anal HPV DNA by Linear Array (Roche Diagnostics) in this two-year multicentre prospective cohort. We calculated the prop…	2018		Sexually transmitted diseases		(Ong J.J.; Read T.R.H.; Bradshaw C.; Chen M.; Chow E.P.F.; Fairley C.K.) Central Clinical School, Monash University, Australia(Ong J.J.) London School of Hygiene and Tropical Medicine, London, United Kingdom(Walker S.; Read T.R.H.; Bradshaw C.; Chen M.; C		10.1097/OLQ.0000000000000958		Ong 2018	Alvine Akumbom (2020-09-21 14:21:25)(Screen): not HPV vaccine study;
Knowledge, attitudes and awareness of the human papillomavirus among health professionals in New Zealand	Sherman, S.M.; Bartholomew, K.; Denison, H.J.; Patel, H.; Moss, E.L.; Douwes, J.; Bromhead, C.	Background Human papillomavirus (HPV) is a common sexually transmitted infection that is implicated in 99.7% of cervical cancers and several other cancers that affect both men and women. Despite the role that HPV plays in an estimated 5% of all cancers and the evolving role of HPV vaccination and testing in protecting the public against these cancers, preliminary research in New Zealand health pr…	2018		PLoS ONE	13	12		10.1371/journal.pone.0197648		Sherman 2018
Global variation of HPV strains and prevalence of cervical carcinomas	Abbud, L.	Introduction The human papillomavirus (HPV) is currently one of the most prevalent causes of sexually transmitted diseases amongst women, affecting around 10% of the global population. Data collected has shown that distribution patterns of HPV differ between countries around the globe. Methods A combination of meta-analyses, systematic reviews and clinical studies were used to recognise the geogr…	2018		BJOG: An International Journal of Obstetrics and Gynaecology	125	(Abbud L.) King's College London, London, United Kingdom	65	10.1111/1471-0528.15493		Abbud 2018
HPV-associated anal cancer in the HIV/AIDS patient	Wang, C.-C.J.; Palefsky, J.M.	The prevalence of anal human papillomavirus (HPV) infection and anal high-grade squamous intraepithelial lesion (HSIL) remain high among HIV-infected individuals on effective antiretroviral therapy (ART). The incidence of HPV-related anal cancers has continued to increase since the introduction of ART. Therefore, ART may confer only limited benefit with respect to reducing the risk of anal HSIL a…	2019		Cancer Treatment and Research	177	(Wang C.-C.J., chia-ching.wang@ucsf.edu) Division of Hematology/Oncology, Department of Medicine, Zuckerberg San Francisco General Hospital, San Francisco, CA, United States(Palefsky J.M., joel.palefsky@ucsf.edu) Division of Infectious Diseases, Departmen	183-209	10.1007/978-3-030-03502-0_7		Wang 2019
Improving care for sexually transmitted infections	Rietmeijer, C.A.	Introduction: Rising rates of reported sexually transmitted infections (STIs) in the US and Europe are a public health priority and require a public health response. The diagnosis and treatment of STIs have been the cornerstone of STI control and prevention for many decades and, historically, publicly funded STI clinics have played a central role in the provision of STI care. Innovations in non-i…	2019		Journal of the International AIDS Society	22	S6		10.1002/jia2.25349		Rietmeijer 2019
Knowledge and attitudes about the human papilloma virus and cervical cancer among a sample of paramedical students in Baghdad teaching hospital	Al-Sarray, A.A.M.	Back ground: Human papillomavirus (HPV) is commonly associated with sexually transmitted diseases (STD) and is regarded as one of the major causes of global disease burdens. Objective: to determine the level of knowledge and attitude about the human papillomavirus and cervical cancer among asample of paramedical students in Baghdad teaching hospital. Methods: Across -sectional study was carried o…	2019		International Journal of Pharmaceutical Quality Assurance	10	1	186-192			Al-Sarray 2019
Vaccination in the Adult Patient Infected with HIV: A Review of Vaccine Efficacy and Immunogenicity	El Chaer, F.; El Sahly, H.M.	Patients infected with HIV remain at increased risk of mortality and morbidity from diseases that are preventable with vaccines partly due to the persisting immunopathology that results in impaired responses to vaccination despite virologic suppression. Because data on clinical effectiveness in patients who are immunocompromised remain limited, undervaccination of individuals with HIV poses a maj…	2019		American Journal of Medicine	132	4	437-446	10.1016/j.amjmed.2018.12.011		ElChaer 2019
Pre-vaccination prevalence of anogenital and oral human papillomavirus in young HIV-infected men who have sex with men	Kahn, J.A.; Belzer, M.; Chi, X.; Lee, J.; Gaur, A.H.; Mayer, K.; Martinez, J.; Futterman, D.C.; Stier, E.A.; Paul, M.E.; Chiao, E.Y.; Reirden, D.; Goldstone, S.E.; Ortiz Martinez, A.P.; Cachay, E.R.; Barroso, L.F.; Da Costa, M.; Wilson, C.M.; Palefsky, J.M.	The aims of this study were to: 1) determine prevalence of anogenital and oral HPV, 2) determine concordance between HPV at anal, perianal, scrotal/penile, and oral sites; and 3) describe factors associated with anogenital HPV types targeted by the 9-valent vaccine. Data were collected from 2012 to 2015 among men who have sex with men 18â€“26 years of age enrolled in a vaccine trial (N = 145). Pe…	2019		Papillomavirus Research	7	(Kahn J.A., jessica.kahn@cchmc.org) Department of Pediatrics, Cincinnati Children's Hospital Medical Center and the University of Cincinnati College of Medicine, Cincinnati, OH, United States(Belzer M., mbelzer@chla.usc.edu) Department of Pediatrics, Univ	52-61	10.1016/j.pvr.2019.01.002		Kahn 2019	Alvine Akumbom (2020-09-21 18:27:19)(Screen): pre-vaccine trial study;
Gays, government and big data: Should routine health records include sexual orientation?	Saxton, P.; Adams, J.; Fenaughty, J.; Exeter, D.; Sporle, A.	Background Sexual orientation minorities continue to experience poorer outcomes in sexual health, mental health and addictions. Despite clear information needs, routine data identifying gay, lesbian and bisexual (GLB) individuals are seldom collected by governments, rendering these populations invisible. In New Zealand (NZ), everyone is assigned a unique National Health Index (NHI) number used ac…	2019		Sexually Transmitted Infections	95	(Saxton P.; Exeter D.) University of Auckland, School of Population Health, Auckland, New Zealand(Adams J.) Massey University, Shore/Whariki Research Centre, Auckland, New Zealand(Fenaughty J.) University of Auckland, School of Counselling, Human Services	A239	10.1136/sextrans-2019-sti.602		Saxton 2019	Alvine Akumbom (2020-09-21 18:27:36)(Screen): not an HPV vaccine trial;
Hpv vaccination in MSM: Who should be vaccinated and is there a role for vaccination of older and/or HIV-positive MSM in preventing initial, persistent and recurrent HPV and related diseases?	Templeton, D.	Background Anogenital infection with human papillomavirus (HPV) disproportionately affects men who have sex with men (MSM), especially those living with HIV. It remains unclear whether HPV vaccination of older MSM and/or MSM living with HIV is beneficial in terms of preventing new HPV infections, reinfections with the same HPV subtype, new diagnoses or recurrence of HPV-related lesions or anal ca…	2019		Sexually Transmitted Infections	95	(Templeton D.) RPA Sexual Health, Sydney, Australia	A22-A23	10.1136/sextrans-2019-sti.64		Templeton 2019	Alvine Akumbom (2020-09-21 18:28:49)(Screen): review;
Type-Specific Human Papillomavirus Prevalence, Incident Cases, Persistence, and Associated Pregnancy Outcomes among HIV-Infected Women in Kenya	Vyankandondera, J.; Wambua, S.; Irungu, E.; Mandaliya, K.; Temmerman, M.; Ryan, C.; Mohamed, Y.; Vanden Broeck, D.; Verhelst, R.; Chersich, M.F.; Luchters, S.	Background Persistent infection with high-risk types of human papillomavirus (HPV) is the preeminent factor driving the development of cervical cancer. There are large gaps in knowledge about both the role of pregnancy in the natural history of HPV infection and the impact of HPV on pregnancy outcomes. Methods This single-site prospective cohort substudy, nested within an international multisite …	2019		Sexually Transmitted Diseases	46	8	532-539	10.1097/OLQ.0000000000001029		Vyankandondera 2019	Alvine Akumbom (2020-09-21 18:32:03)(Screen): not an HPV vaccine trial;
Risk perceptions after human papillomavirus vaccination are not subsequently associated with riskier behaviors or sexually transmitted infections in HIV-infected young women	Thomas, R.; Dillard, M.; Xu, J.; Zimet, G.D.; Kahn, J.A.	Concerns have been raised that risk perceptions after human papillomavirus (HPV) vaccination may lead to riskier sexual behaviors or sexually transmitted infection (STI) diagnosis. The aims of this study were to determine whether risk perceptions immediately after HPV vaccination (perceived risk of HPV, perceived risk of STIs other than HPV, and perceived need for safer sexual behaviors, measured…	2019		Human Vaccines and Immunotherapeutics	15	2024-07-08	1732-1736	10.1080/21645515.2019.1582401		Thomas 2019	Alvine Akumbom (2020-09-21 18:32:38)(Screen): not an HPV vaccine trial;
Economic barriers, evidentiary gaps, and ethical conundrums: A qualitative study of physicians' challenges recommending HPV vaccination to older gay, bisexual, and other men who have sex with men	Grace, D.; Gaspar, M.; Rosenes, R.; Grewal, R.; Burchell, A.N.; Grennan, T.; Salit, I.E.	Background: The human papillomavirus (HPV) is the most common sexually transmitted infection (STI) worldwide. Gay, bisexual, and other men who have sex with men (GBM), and GBM living with HIV in particular, are disproportionately impacted by HPV-associated cancers. The HPV vaccine, given early enough in life, may markedly reduce the likelihood of such cancers. In Canada, most provincial insurance…	2019		International Journal for Equity in Health	18	1		10.1186/s12939-019-1067-2		Grace 2019	Alvine Akumbom (2020-09-21 18:32:55)(Screen): not an HPV vaccine trial;
Comparison of different human papillomavirus (HPV) vaccine types and dose schedules for prevention of HPV-related disease in females and males	Bergman, H.; Buckley, B.S.; Villanueva, G.; Petkovic, J.; Garritty, C.; Lutje, V.; Riveros-Balta, A.X.; Low, N.; Henschke, N.	Background: Uptake of human papillomavirus (HPV) vaccine remains low in many countries, although the bivalent and quadrivalent HPV vaccines given as a three-dose schedule are effective in the prevention of precancerous lesions of the cervix in women. Simpler immunisation schedules, such as those with fewer doses, might reduce barriers to vaccination, as may programmes that include males. Objectiv…	2019		Cochrane Database of Systematic Reviews	2019	11		10.1002/14651858.CD013479		Bergman 2019
HPV vaccination in HIV infection	Lacey, C.J.	Persons with HIV are at increased risk of HPV infection, HPV disease, and HPV-related cancers compared to HIV negative persons. In persons with HIV, immune responses to vaccination are often sub-optimal, and while these improve with ART, they often remain lower and decline more rapidly than in HIV-negative individuals. Although the evidence base to support the immunogenicity of HPV vaccines in HI…	2019		Papillomavirus Research	8	(Lacey C.J., charles.lacey@hyms.ac.uk) University of York, United Kingdom		10.1016/j.pvr.2019.100174		Lacey 2019	Alvine Akumbom (2020-09-21 18:35:46)(Screen): review;
Urinary symptoms and quality of life in women living with HIV: a cross-sectional study	Larouche, M.; Albert, A.Y.K.; Lipsky, N.; Walmsley, S.; Loutfy, M.; Smaill, F.; Trottier, S.; Bitnun, A.; Yudin, M.H.; Cundiff, G.W.; Money, D.M.	Introduction and hypothesis: To determine prevalence and quality of life impact of lower urinary tract symptoms (LUTS) in women living with HIV (WLWH). Methods: Cross-sectional urinary questionnaires were included in a multicenter national prospective study of the HPV vaccine in WLWH. Demographic and clinical information was abstracted from the parent study. The Urinary Distress Inventory (UDI-6)…	2020		International Urogynecology Journal		(Larouche M., ml.larouche@mcgill.ca) Department of Obstetrics and Gynecology, McGill University, Montreal, QC, Canada(Larouche M., ml.larouche@mcgill.ca) St. Maryâ€™s Research Centre, St. Maryâ€™s Hospital, Hayes Pavilion, room 4729, 3830 Lacombe, Montreal, Q		10.1007/s00192-020-04343-z		Larouche 2020	Alvine Akumbom (2020-09-21 18:36:05)(Screen): not an HPV vaccine trial;
Prevalence and incidence of HPV infection in men having sex with men enrolled in a PrEP study: A sub-study of the ANRS IPERGAY trial	Cotte, L.; Veyer, D.; Charreau, I.; PÃ©rÃ©, H.; Cua, E.; Carette, D.; Chas, J.; Capitant, C.; Chidiac, C.; FlÃ©jou, J.-F.; FouÃ©rÃ©, S.; Heard, I.; Meyer, L.; Puech, J.; Tremblay, C.; Delaugerre, C.; Molina, J.-M.	BACKGROUND: HPV infection is more frequent in HIV-infected than in HIV-negative men having sex with men (MSM). There are currently no data regarding HPV infection in PrEP-using MSM. METHODS: HIV-negative MSM enrolled in ANRS Ipergay PrEP study were prospectively enrolled. Anal, penile and oral samples were collected at baseline and every 6 months for HPV detection and genotyping. Anal swabs for c…	2020		Clinical infectious diseases : an official publication of the Infectious Diseases Society of America		(Cotte L.; Chidiac C.) Department of Infectious Diseases, Hospices Civils de Lyon, HÃ´pital de la Croix-Rousse, Lyon, France(Cotte L.) Institut National de la SantÃ© et de la Recherche MÃ©dicale, Lyon, France(Veyer D.; PÃ©rÃ© H.) Department of Virology, HÃ´pita		10.1093/cid/ciaa002		Cotte 2020	Alvine Akumbom (2020-09-21 18:44:21)(Screen): not an HPV vaccine trial;
Research news in clinical context	Desai, M.; FernÃ¡ndez-Huerta, M.; Daskalopoulou, M.		2020		Sexually Transmitted Infections	96	2	157-158	10.1136/sextrans-2019-054270		Desai 2020
Anal dysplasia and anal cancer	Wieland, U.; Oellig, F.; Kreuter, A.	Anal intraepithelial neoplasia (AIN) and 89â€“100% of anal cancers are caused by persistent infections with high-risk (HR) human papillomaviruses (HPV). In HIV-positive patients, anal HPV infection and AIN are very common and these patients have aÂ greatly increased risk of developing anal cancer. However, aÂ continuous increase in the incidence of anal cancer has also been observed in the genera…	2020		Hautarzt	71	4	284-292	10.1007/s00105-020-04548-9		Wieland 2020	Alvine Akumbom (2020-09-21 18:44:50)(Screen): research review;
HPV-associated oropharyngeal cancer: Knowledge and attitude/beliefs among non-clinical staff at community-based HIV/AIDS Service Organizations (ASO) in the south United States (U.S.) census region	Tomar, A.; Balcezak, H.C.; Wigfall, L.T.	This study describes knowledge and attitude/beliefs about HPV-associated oropharyngeal cancer among non-clinical staff, at community-based HIV/AIDS Service Organizations (ASOs) located in the Southern U.S. states of South Carolina and Texas. It also explores the difference in knowledge and attitude/beliefs between Texas-based (nÂ =Â 21) and South Carolina-based (nÂ =Â 30) ASO staff. The ASOs in o…	2020		Health & social care in the community		(Tomar A.; Wigfall L.T.) College of Education and Human Development, Texas A&M University, TX, College Station, United States(Balcezak H.C.) College of Veterinary Medicine and Biomedical Sciences, Texas A&M University, TX, College Station, United States		10.1111/hsc.13039		Tomar 2020	Alvine Akumbom (2020-09-21 18:45:09)(Screen): not an HPV vaccine trial;
DRH1 â€“ a novel blood-based HPV tumour marker	Weiland, T.; Eckert, A.; Tomazic, P.V.; Wolf, A.; Pondorfer, P.; Vasicek, S.; Graupp, M.; Holzmeister, C.; Moser, U.; Andrianakis, A.; Kangler, G.; Kiss, P.; Brcic, L.; Kappler, M.; Wickenhauser, C.; Haak, A.; KrÃ¼ger, M.; Al-Nawas, B.; Blatt, S.; Brockmeyer, N.; Skaletz-Rorowski, A.; Potthoff, A.; French, L.E.; Charnowski, S.; Reinholz, M.; Kaufmann, A.M.; Thies, S.; Lambrecht, H.-G.; Seliger, B…	Background: To date, no studies have successfully shown that a highly specific, blood-based tumour marker to detect clinically relevant HPV-induced disease could be used for screening, monitoring therapy response or early detection of recurrence. This study aims to assess the clinical performance of a newly developed HPV16-L1 DRH1 epitope-specific serological assay. Methods: In a multi-centre stu…	2020		EBioMedicine	56	(Weiland T., thomas.weiland@medunigraz.at; Tomazic P.V.; Wolf A.; Pondorfer P.; Vasicek S.; Graupp M.; Holzmeister C.; Moser U.; Andrianakis A.; Kangler G.; Kiss P.; Thurnher D.) Department of Otorhinolaryngology-Head&Neck Surgery, Medical University of G		10.1016/j.ebiom.2020.102804		Weiland 2020	Alvine Akumbom (2020-09-21 18:45:48)(Screen): I am only selecting yes to advance to next stage because I am interested in looking reading up on this study for my proposal or intro/discussion for this review. not an HPV vaccine trial;
Novel Approaches Towards a Functional Cure of HIV/AIDS	Bailon, L.; Mothe, B.; Berman, L.; Brander, C.	Therapeutic approaches towards a functional cure or eradication of HIV have gained renewed momentum upon encouraging data emerging from studies in SIV monkey models and recent results from human clinical studies. However, a multitude of questions remain to be addressed, including how to deal with the latent viral reservoir, how to boost the host immune response to the virus and what the hurdles a…	2020		Drugs	80	9	859-868	10.1007/s40265-020-01322-y		Bailon 2020
Prevalent and persistent oncogenic HPV types in a cohort of women living with HIV prior to HPV vaccination	McClymont, E.; Lee, M.; Raboud, J.; CoutlÃ©e, F.; Walmsley, S.; Lipsky, N.; Loutfy, M.; Trottier, S.; Smaill, F.; Klein, M.B.; Harris, M.; Cohen, J.; Yudin, M.H.; Wobeser, W.; Money, D.	Objective: To describe prevalent and persistent oncogenic human papillomavirus (HPV) types detected in women living with HIV (WLWH) in Canada, including women with cervical dyskaryosis, and to determine predictors of type-specific HPV persistence. Methods: Women and girls living with HIV, recruited from 14 sites of HIV care across Canada, were included in a sub-analysis of a prospective vaccine i…	2020		International Journal of Gynecology and Obstetrics	150	1	108-115	10.1002/ijgo.13185		McClymont 2020
Human papillomavirus genotype distribution in genital warts among women in Harare-Zimbabwe	Manyere, N.R.; Dube Mandishora, R.S.; Magwali, T.; Mtisi, F.; Mataruka, K.; Mtede, B.; Palefsky, J.M.; Chirenje, Z.M.	This study aimed to determine the prevalence of HPV genotypes in genital warts among women in Harare, Zimbabwe. Women aged 18â€“45 years attending gynaecology and genitourinary clinics with a clinical diagnosis of genital-warts were recruited. HPV-DNA was extracted from tissue biopsies. HPV-DNA testing and typing was done by Southern Dot Blot Hybridisation. A hundred samples from 100 women were a…	2020		Journal of Obstetrics and Gynaecology	40	6	830-836	10.1080/01443615.2019.1673710		Manyere 2020
Interplay between oral immunity in HIV and the microbiome	Fidel, P.L.; Moyes, D.; Samaranayake, L.; Hagensee, M.E.	This Basic Science Workshop addressed the oral microbiome. At the 7th World Workshop on Oral Health & Disease in HIV/AIDS in India in 2014, some aspects of the human microbiome were discussed, and research questions formulated. Since that time, there have been major advances in technology, which have stimulated a number of publications on many aspects of the human microbiome, including the oral c…	2020		Oral Diseases	26	S1	59-68	10.1111/odi.13515		Fidel 2020
Evaluation of a Text Messaging-Based Human Papillomavirus Vaccination Intervention for Young Sexual Minority Men: Results from a Pilot Randomized Controlled Trial	Gerend, M.A.; Madkins, K.; Crosby, S.; Korpak, A.K.; Phillips, G.L.; Bass, M.; Houlberg, M.; Mustanski, B.	BACKGROUND: Men who have sex with men (MSM) are at high risk for human papillomavirus (HPV) infection and HPV-related anal cancer. Although a safe and effective vaccine is available to prevent HPV infection, HPV vaccine uptake among young MSM remains low. PURPOSE: This pilot randomized controlled trial tested the acceptability, feasibility, and preliminary efficacy of a text messaging-based HPV v…	2020		Annals of behavioral medicine : a publication of the Society of Behavioral Medicine		(Gerend M.A.) Department of Behavioral Sciences and Social Medicine, College of Medicine, Florida State University, FL, Tallahassee, United States(Gerend M.A.; Madkins K.; Crosby S.; Korpak A.K.; Phillips G.L.; Bass M.; Mustanski B.) Department of Medical		10.1093/abm/kaaa056		Gerend 2020
Gene therapy for infectious diseases	Bunnell, B.A.; Morgan, R.A.	Gene therapy is being investigated as an alternative treatment for a wide range of infectious diseases that are not amenable to standard clinical management. Approaches to gene therapy for infectious diseases can be divided into three broad categories: (i) gene therapies based on nucleic acid moieties, including antisense DNA or RNA, RNA decoys, and catalytic RNA moieties (ribozymes); (ii) protei…	1998		Clinical Microbiology Reviews	11	1	42-56	10.1128/cmr.11.1.42		Bunnell 1998
The impact of new technologies on vaccines	Talwar, G.P.; Diwan, M.; Razvi, F.; Malhotra, R.	Vast changes are taking place in vaccinology consequent to the introduction of new technologies. Amongst the vaccines included in the Expanded Programme of Immunization (EPI), the pertussis vaccine has been replaced by accellular purified fractions devoid of side-effects. Non- pathogenic but immunogenic mutants of tetanus and diphtheria toxins are likely to replace the toxoids. An effective vacci…	1999		National Medical Journal of India	12	6	274-280			Talwar 1999
Human papillomavirus and the risk of cervical cancer	Burk, R.D.	Human papillomavirus (HPV) is now recognized as the driving force behind the dysregulation of the cell cycle that underlies cervical malignant transformation. Although nearly all cervical cancers contain HPV genomes, the vast majority of HPVs are not oncogenic but merely induce benign lesions. Because progressive abnormalities take at least a decade to develop into invasive cancers, young women w…	1999		Hospital Practice	34	12	103-111	10.3810/hp.1999.11.174		Burk 1999
Strategies to reduce the risk of virus-related cancers	Franceschi, S.	Background: Experimental and epidemiological evidence has established an association between at least eight viruses and various cancer sites. Recent estimates (at least 10% of cancer worldwide) have revealed that viruses, together with tobacco and diet, account for the largest proportion of cancer in the world. Results: Improvements in the detection of viruses and biomarkers of chronic infection …	2000		Annals of Oncology	11	9	1091-1096	10.1023/A:1008344502623		Franceschi 2000
Preventing genital infections with human papillomavirus: Lessons learned from the HIV epidemic	Holmes, K.K.	Despite the major differences in the clinical epidemiology of HIV and HPV infections, several lessons learned from the HIV epidemic may be relevant to future prevention of HPV infection. There has been a paradigm shift in conceptualizing the epidemiology of STDs; targets of prevention now include: (1) determinants of exposures of susceptibles to infectious persons; (2) the efficiency of transmiss…	2000		Journal of Clinical Virology	19	2024-01-02	91-99	10.1016/S1386-6532(00)00146-3		Holmes 2000
Condylomata acuminata	Chang, G.J.; Welton, M.L.	Condylomata acuminata of the anus is caused by infection by the human papillomavirus and is manifest as invisible to small and even large bulky disease that can occur both externally and internally within the anal canal. Progression to high-grade dysplasia may be an intermediate stage toward malignant transformation to squamous cell carcinoma of the anus. Our preferred technique is biopsy and fol…	2001		Problems in General Surgery	18	3	55-64	10.1097/00013452-200109000-00009		Chang 2001
Papillomavirus research update: Highlights of the Barcelona HPV 2000 international papillomavirus conference	Bosch, F.X.; Smith, P.G.; MuÃ±oz, N.; Zur Hausen, H.; Rohan, T.; Schneider, A.; Frazer, I.; Pfister, H.; Castellsague, X.; De Sanjose, S.; Moreno, V.; Puig-Tintore, L.M.	The 18th international papillomavirus conference took place in Barcelona, Spain in July 2000. The HPV clinical workshop was jointly organised with the annual meeting of the Spanish Association of Cervical Pathology and Colposcopy. The conference included 615 abstracts describing ongoing research in epidemiology, diagnosis/screening, treatment/prognosis, immunology/human immunodeficiency virus, va…	2001		Journal of Clinical Pathology	54	3	163-175	10.1136/jcp.54.3.163		Bosch 2001
Human papillomavirus update with a particular focus on cervical disease	Garland, S.M.	Human papillomavirus (HPV) is a common viral infection of squamous epithelial tissues, but its importance has only recently been recognised by the medical community. HPVs are now realised to consist of many genotypes and are associated with a diverse spectrum of clinical manifestations. Within the genital tract, some diseases have been recognised since antiquity; for example, genital warts which …	2002		Pathology	34	3	213-224	10.1080/00313020212469		Garland 2002	Alvine Akumbom (2020-09-21 18:42:52)(Screen): review;
Imiquimod and the imidazoquinolones: Mechanism of action and therapeutic potential	Stanley, M.A.	A central development of the past decade has been in our understanding of the interactions between, and interdependence of, the innate and adaptive immune responses. Innate immunity recognizes 'danger' signals and activates adaptive immunity in a targeted, appropriate and effective response. Dendritic cells and macrophages have a central role in this process, and pharmacological agents that modul…	2002		Clinical and Experimental Dermatology	27	7	571-577	10.1046/j.1365-2230.2002.01151.x		Stanley 2002	Alvine Akumbom (2020-09-21 18:43:02)(Screen): not an HPV vaccine trial;
A review of human papillomavirus vaccines: From basic science to clinical trials	Berry, J.M.; Palefsky, J.M.	Human papillomavirus (HPV) infection leads to a spectrum of disease from genital warts to precancerous lesions to cervical and anal cancer and is a worldwide public health problem of epidemic proportions. Unique to HPV-related neoplasia, the presence of specific viral antigens such as the L1 capsid structural protein and the oncoproteins E6 and E7 provide opportunities for vaccine therapy. Althou…	2003		Frontiers in Bioscience	8	SUPPL.	s333-s345	10.2741/1003		Berry 2003
Is HIV superinfection worrisome?	Levy, J.A.		2003		Lancet	361	9352	98-99	10.1016/S0140-6736(03)12242-8		Levy 2003
A human papillomavirus type 16 vaccine [1] (multiple letters)	Duggirala, M.K.; Cuddihy, M.-T.; Tammela, J.E.; Lele, S.; Odunsi, K.; Schrag, S.J.; Schuchat, A.; Schulkin, J.; Gambacorti, C.B.; Yoo, S.S.; Whitmore, S.E.; Koutsky, L.A.; Stanberry, L.R.		2003		New England Journal of Medicine	348	14	1402-1405	10.1056/NEJM200304033481418		Duggirala 2003
Web alert. Clinical applications of gene therapy	Stephens, A.C.		2003		Current Opinion in Molecular Therapeutics	5	5	454-455			Stephens 2003
British Society for Immunology - Annual Congress 2003: 2-5 December 2003, Harrogate, UK	Worker, C.	The limited presence at this meeting of representatives of the pharmaceutical industry was to be expected. However, the notable industrial support for some of the basic research presented indicates the potential of novel immunological discoveries in drug design. While once limited to inflammatory disease, advances in our understanding of immune tolerance, regulation and specificity is now being a…	2004		IDrugs	7	1	42-44			Worker 2004
Placebo: Its Action and Place in Health Research Today - Summary and Conclusions	Spier, R.E.		2004		Science and Engineering Ethics	10	1	189-197	10.1007/s11948-004-0076-7		Spier 2004
CoVal fusions: a therapeutic vaccine platform using heat shock proteins to treat chronic viral infection and cancer.	Neefe, J.R.; Chu, N.R.; Mizzen, L.	We have developed an immunization platform which combines heat shock proteins (Hsp) with protein antigens, such as viral or cancer targets, into a single recombinant fusion protein. Pre-clinical data demonstrate the ability of Hsp fusion proteins to induce antigen-specific cytotoxic T lymphocytes, Type 1 cytokines and anti-tumour immunity. One Hsp fusion protein, HspE7, is now in clinical develop…	2004		Developments in biologicals	116		193-200; discussion 229-236			Neefe 2004
Modified vaccinia virus Ankara as antigen delivery system: How can we best use its potential?	Drexler, I.; Staib, C.; Sutter, G.	Safety-tested modified vaccinia virus Ankara (MVA) has been established as a potent vector system for the development of candidate recombinant vaccines. The versatility of the vector system was recently demonstrated by the rapid production of experimental MVA vaccines for immunization against severe acute respiratory syndrome associated coronavirus. Promising results were also obtained in the del…	2004		Current Opinion in Biotechnology	15	6	506-512	10.1016/j.copbio.2004.09.001		Drexler 2004
Anal cancer and its precursors in HIV-positive patients: Perspectives and management	Berry, J.M.; Palefsky, J.M.; Welton, M.L.	Anal cancer is an increasing problem among HIV-infected persons. Although patients are living longer and with better quality of life because of treatment with HAART, they remain at risk for invasive anal cancer and its precursor, anal HSIL. Given the substantial numbers of patients with anal HSIL, further studies need to be done to determine the efficacy and optimal mode of treatment of HSIL, to …	2004		Surgical Oncology Clinics of North America	13	2	355-373	10.1016/j.soc.2003.12.003		Berry 2004
New biomedical approaches for sexually transmitted infection prevention: Vaccines and microbicides	Rupp, R.; Stanberry, L.R.; Rosenthal, S.L.	STIs are a major global health problem. Biomedical strategies are under development that will help prevent these infections. Vaccines against C trachomatis and N gonorrhoeae are in early stages of development. Stage-III trials are underway on prophylactic vaccines for HPV and HSV-2. Strategies focused on immunizing only high-risk individuals are unlikely to stem the tide of STIs. Approaches to wi…	2004		Adolescent Medicine Clinics	15	2	393-407	10.1016/j.admecli.2004.02.010		Rupp 2004
Therapeutic vaccines for chronic infections	Autran, B.; Carcelain, G.; Combadiere, B.; Debre, P.	Therapeutic vaccines aim to prevent severe complications of a chronic infection by reinforcing host defenses when some immune control, albeit insufficient, can already be demonstrated and when a conventional antimicrobial therapy either is not available or has limited efficacy. We focus on the rationale and challenges behind this still controversial strategy and provide examples from three major …	2004		Science	305	5681	205-208	10.1126/science.1100600		Autran 2004
Progress on new vaccine strategies against chronic viral infections	Berzofsky, J.A.; Ahlers, J.D.; Janik, J.; Morris, J.; Oh, S.; Terabe, M.; Belyakov, I.M.	Among the most cost-effective strategies for preventing viral infections, vaccines have proven effective primarily against viruses causing acute, self-limited infections. For these it has been sufficient for die vaccine to mimic the natural virus. However, viruses causing chronic infection do not elicit an immune response sufficient to clear the infection and, as a result, vaccines for these viru…	2004		Journal of Clinical Investigation	114	4	450-462	10.1172/JCI200422674		Berzofsky 2004
Antivirals and antiviral strategies	De Clercq, E.	In recent years, the demand for new antiviral strategies has increased markedly. There are many contributing factors to this increased demand, including the ever-increasing prevalence of chronic viral infections such as HIV and hepatitis B and C, and the emergence of new viruses such as the SARS coronavirus. The potential danger of haemorrhagic fever viruses and eradicated viruses such as variola…	2004		Nature Reviews Microbiology	2	9	704-720	10.1038/nrmicro975		DeClercq 2004
30 Years of venerology: 1974-2004 (without HIV-infections)	Eichmann, A.	The veneral diseases of the last 30 years were strongly influenced by the AIDS-pandemic. As a result of AIDS-prevention a worldwide decrease of veneral infections was observed. A new increase of incidence in syphilis happened in the last decade; first of all in Eastern-European countries and later on everywhere in Europe. The specific IgM-tests were established in serology of syphilis. Thirty yea…	2004		Aktuelle Dermatologie	30	10	393-399	10.1055/s-2004-825945		Eichmann 2004
A virus-based vaccine may prevent cervical cancer	Gravitt, P.E.; Shah, K.V.	High-risk human papillomaviruses (HPVs) are now recognized as the etiologic agents of invasive cervical cancer, a major cancer in women. A single HPV type (type 16) is responsible for about 50% of the cancers. The major capsid protein of papillomaviruses, LI, when expressed by recombinant DNA technology, has the intrisic ability to assemble into virus-like particles (VLPs). In a recent study, a v…	2005		Current Infectious Disease Reports	7	2	125-131	10.1007/s11908-005-0072-3		Gravitt 2005
Achievements and challenges in antiviral drug discovery	Littler, E.; Oberg, B.	The last 40 years have seen the development of several antiviral drugs with therapeutic value in treating life-threatening or debilitating diseases such as those caused by HIV, hepatitis B virus, herpesviruses (such as herpes simplex virus and varicella zoster virus) and influenza virus. These relatively recent advances have been due to technical breakthroughs in the cultivation of viruses in the…	2005		Antiviral Chemistry and Chemotherapy	16	3	155-168	10.1177/095632020501600302		Littler 2005
A DNA HIV-1 vaccine based on a fusion gene expressing non-structural and structural genes of consensus sequence of the A-C subtypes and the ancestor sequence of the F-H subtypes. Preclinical and clinical studies	Krohn, K.; Stanescu, I.; Blazevic, V.; Vesikari, T.; Ranki, A.; Ustav, M.	A potent DNA vaccine against HIV, combining a vector that takes advantage of the segregation and compartmentalization effect of bovine papilloma virus E2 protein with MultiHIV insert, expressing a fusion gene coding for the non-structural and structural proteins was developed and tested for immunogenicity in mice and humans.	2005		Microbes and Infection	7	14	1405-1413	10.1016/j.micinf.2005.07.023		Krohn 2005	Alvine Akumbom (2020-09-21 14:12:11)(Screen): HIV vaccine not HPV vaccine;
Progress in vaccine and gene therapy strategies	Glaser, V.	Ongoing research and development efforts focus on HIV, influenza, cancer, and bioterrorism.	2005		Genetic Engineering News	25	1	36-37+40			Glaser 2005
Spectrum of human papillomavirus-related dysplasia and carcinoma of the anus in HIV-infected patients	Panther, L.A.; Schlecht, H.P.; Dezube, B.J.	The incidence of human papillomavirus (HPV)-related anal squamous cell carcinoma is increasing. It is likely that long-standing HIV-related immunosuppression plays a significant role in the pathogenesis of anal carcinoma; however, a direct HIV-HPV interaction has also been implicated. Using cervical cancer prevention as a paradigm, anal Pap smear screening as part of routine HIV preventive care h…	2005		AIDS Reader	15	2	79-82+85-88+91			Panther 2005
The epidemiological contribution to the preparation of field trials for HIV and STI vaccines: Objectives and methods of feasibility studies	Suligoi, B.; Wagner, T.M.; Ciccozzi, M.; Rezza, G.	Feasibility studies are an important component of preparations for efficacy field trials of vaccine candidates, but represent a neglected area in clinical trial literature. These studies are designed to identify cohorts of higher-risk individuals with sufficiently high incidence to support a vaccine trial; to determine the readiness of these individuals to participate in a trial; to develop cost-…	2005		Vaccine	23	12	1437-1445	10.1016/j.vaccine.2004.10.002		Suligoi 2005
Epidermal delivery of protein and DNA vaccines	Dean, H.J.	Targeting vaccines to the skin epidermis results in the activation of an immune inductive site that is rich in antigen-presenting cells. The superficial location of the skin makes it accessible to vaccine delivery. However, it is difficult to access the epidermis using needle and syringe delivery, and vaccine antigens are too large to be effectively delivered using standard topical formulations. …	2005		Expert Opinion on Drug Delivery	2	2	227-236	10.1517/17425247.2.2.227		Dean 2005
Anal intraepithelial neoplasia	Abbasakoor, F.; Boulos, P.B.	Background: Anal intraepithelial neoplasia (AIN) is believed to be a precursor of anal squamous cell cancer and its incidence is rising in high-risk groups, particularly those infected with the human immunodeficiency virus (HIV). The natural history of AIN is unclear and management strategies are lacking. Methods: This review is based on a literature search (Medline and PubMed) with manual cross-…	2005		British Journal of Surgery	92	3	277-290	10.1002/bjs.4967		Abbasakoor 2005
Immunology: Innate and adaptive immune responses	van der Burg, S.H.		2005		Papillomavirus Report	16	1	61-62	10.1179/095741905X24969		vanderBurg 2005
CD8+ T-cell responses against oncogenic papillomaviruses - Are they useful?	Man, S.		2005		Papillomavirus Report	16	1	2024-01-07	10.1179/095741905X24987		Man 2005
Gateways to Clinical Trials: June 2005	BayÃ©s, M.; Rabasseda, X.; Prous, J.R.	Gateways to Clinical Trials is a guide to the most recent clinical trials in current literature and congresses. The data in the following tables have been retrieved from the Clinical Trials Knowledge Area of Prous Science IntegrityÂ®, the drug discovery and development portal, http://integrity. prous.com. This issue focuses on the following selection of drugs: Abiraterone acetate, acyline, adalim…	2005		Methods and Findings in Experimental and Clinical Pharmacology	27	5	331-372			BayÃ©s 2005
Regulatory pathways for developing market vaccines redux	Milstien, J.B.		2005		Expert Review of Vaccines	4	3	241-243	10.1586/14760584.4.3.241		Milstien 2005
A shot in the arm for immunotherapy	Griffiths, P.D.		2005		Reviews in Medical Virology	15	4	215-217	10.1002/rmv.474		Griffiths 2005
Cervical cancer screening	Holcomb, K.; Runowicz, C.D.	Cervical cytology has proved to be one of the most successful examples of cancer screening and has resulted in significant decreases in incidence and mortality from invasive cervical cancer in regions in which comprehensive programs have been instituted. A standardized system of reporting abnormal cervical cytology, the Bethesda System has been developed and revised to reflect our current underst…	2005		Surgical Oncology Clinics of North America	14	4	777-797	10.1016/j.soc.2005.05.011		Holcomb 2005
RNAi as an antiviral therapy	Bagasra, O.	There are a dozen or so viruses that will continue to be a serious global health threat for many years to come, mainly due to their chronic nature. These include hepatitis C virus (HCV), human papillomavirus viruses (HPVs), West Nile virus and human herpes viruses (i.e., HSV, CMV, EBV, HHV-8, etc.). However, HIV-1 infections will remain at the top of the list due to its high prevalence and the si…	2005		Expert Opinion on Biological Therapy	5	11	1463-1474	10.1517/14712598.5.11.1463		Bagasra 2005
Microbicides for prevention of transmission of sexually transmitted diseases	Howett, M.K.; Kuhl, J.P.	In the last 50 years, changes in cultural and scientific realities and customs have resulted in a worldwide epidemic of sexually transmitted diseases (STD). This is a mufti-factorial problem resulting in part from: 1) an increased permissiveness in sexual attitudes in the Western world that results in earlier onset of intercourse and increased numbers of partners and types of sex acts; 2) a globa…	2005		Current Pharmaceutical Design	11	29	3731-3746	10.2174/138161205774580633		Howett 2005
DNA vaccines: Focus on increasing potency and efficacy	Srivastava, I.K.; Singh, M.	Compared with conventional approaches, DNA vaccine technology is a relatively new methodology for producing effective vaccines and has the major advantage of being simple and not requiring any special techniques for the purification and characterisation of recombinant proteins in the correct structure and conformation. The beauty of this approach lies in the ability of DNA vaccines to induce both…	2005		International Journal of Pharmaceutical Medicine	19	1	15-28	10.1097/00124363-200519010-00004		Srivastava 2005
DNA Vaccine	Cui, Z.	The DNA vaccine has proven to be one of the most promising applications in the field of gene therapy. Due to its unique ability to readily induce humoral as well as cellular immune responses, it attracted great interest when the concept was first confirmed in the early 1990s. After thousands of articles related to the DNA vaccine were published, scientists began to realize that although the DNA v…	2005		Advances in Genetics	54		257-289	10.1016/S0065-2660(05)54011-2		Cui 2005
Human papillomavirus: Burden of illness and treatment cost considerations	Fox, P.A.; Tung, M.-Y.	The monetary and personal costs to society of human papillomavirus (HPV) infection are enormous. In order to make a comparison of different treatment methods we reviewed the entire literature on HPV treatment from January 1966 to December 2003 using MEDLINE, with particular reference to published meta-analyses, randomized controlled and comparative studies. Patient-applied therapies offer patient…	2005		American Journal of Clinical Dermatology	6	6	365-381	10.2165/00128071-200506060-00004		Fox 2005
Developments in antiviral drug design, discovery and development in 2004	Meanwell, N.A.; Belema, M.; Carini, D.J.; D'Andrea, S.V.; Kadow, J.F.; Krystal, M.; Naidu, B.N.; Regueiro-Ren, A.; Scola, P.M.; Sit, S.-Y.; Walker, M.A.; Wang, T.; Yeung, K.-S.	This article summarizes key aspects of progress made during 2004 toward the design, discovery and development of antiviral agents for clinical use. Important developments in the identification, characterization and clinical utility of inhibitors of human immunodeficiency virus; the hepatitis viruses, hepatitis B, hepatitis C; the herpes family of viruses, herpes simplex viruses 1 and 2, varicella…	2005		Current Drug Targets - Infectious Disorders	5	4	307-400	10.2174/156800505774912893		Meanwell 2005
Gateways to Clinical Trials: April 2006	BayÃ©s, M.; Rabasseda, X.; Prous, J.R.	Gateways to Clinical Trials are a guide to the most recent clinical trials in current literature and congresses. The data in the following tables have been retrieved from the Clinical Trials Knowledge Area of Prous Science IntegrityÂ®, the drug discovery and development portal, http://integrity. prous.com. This issue focuses on the following selection of drugs: ABT-510, adalimumab, alefacept, ale…	2006		Methods and Findings in Experimental and Clinical Pharmacology	28	3	185-206			BayÃ©s 2006
Anal cancer: Current and future methodology	Eng, C.	Despite the small number of patients affected by carcinoma of the anal canal it remains one of the most challenging cancers to treat. For although it is one of the few malignancies that may be cured with chemoradiation alone, the use of combined modality therapy may result in significant treatment-related morbidity. Novel approaches currently are underway in this select patient population and wil…	2006		Cancer Investigation	24	5	535-544	10.1080/07357900600815208		Eng 2006
Gateways to clinical trials: July/August 2006	BayÃ©s, M.; Rabasseda, X.; Prous, J.R.	Gateways to Clinical Trials are a guide to the most recent clinical trials in current literature and congresses. The data in the following tables have been retrieved from the Clinical Trials Knowledge Area of Prous Science IntegrityÂ®, the drug discovery and development portal, http:llintegrity. prous.com. This issue focuses on the following selection of drugs: (R)-Flurbiprofen, 90Yttrium-DOTA-hu…	2006		Methods and Findings in Experimental and Clinical Pharmacology	28	6	379-412			BayÃ©s 2006
Gateways to clinical trials	BayÃ¨s, M.; Rabasseda, X.; Prous, J.R.	Gateways to Clinical Trials are a guide to the most recent clinical trials in current literature and congresses. The data in the following tables have been retrieved from the Clinical Trials Knowledge Area of Prous Science IntegrityÂ®, the drug discovery and development portal, http://integrity. prous.com. This issue focuses on the following selection of drugs: (-)-Epigallocatechin gallate, (-)-g…	2006		Methods and Findings in Experimental and Clinical Pharmacology	28	8	533-591			BayÃ¨s 2006
Screening for gynaecological conditions	Symonds, I.M.	Well-organised cervical screening programmes have reduced the mortality from cervical cancer by up to 50% in the developed world. Despite the successful development of human papilloma virus vaccines, there is likely to remain a need for cervical screening for the foreseeable future. In contrast, the value of mass screening for ovarian cancer remains unproven, although current screening methods ca…	2006		Current Obstetrics and Gynaecology	16	6	337-343	10.1016/j.curobgyn.2006.09.003		Symonds 2006
Current and future drugs targeting one class of innate immunity receptors: the Toll-like receptors	Romagne, F.	Innate immunity receptors are germline-encoded receptors that can sense molecular signatures of pathogens and cancer cells. Recent advances in immunology demonstrate the key role of these receptors in inflammation and initiation of subsequent immune responses, including adaptive immunity. Pharmaceutical interest in this field has grown with the retrospective demonstration that some marketed drugs…	2007		Drug Discovery Today	12	2024-01-02	80-87	10.1016/j.drudis.2006.11.007		Romagne 2007
Circumcision as a lifetime vaccination with many benefits	Schoen, E.J.	On the basis of compelling published evidence, particularly during the past 20 years, the proven lifetime medical benefits of circumcision far outweigh the minor risks of the procedure, when it is performed by experienced operators. These advantages include prevention of certain sexually transmitted infections (especially HIV/AIDS), genital cancer (cervical and penile), and local penile disorders…	2007		Journal of Men's Health and Gender	4	3	306-311	10.1016/j.jmhg.2007.05.005		Schoen 2007
An overview of human papillomaviruses and current vaccine strategies	Gnanamony, M.; Peedicayil, A.; Abraham, P.	Cervical cancer is one of the most common cancers in women worldwide, particularly in developing countries. The viral origin of cervical cancer has been proven beyond any reasonable doubt. Persistent infection with certain subsets of human papillomaviruses is recognized as a necessary cause for the development of cervical cancer. Persistence of oncogenic HPVs, immunodeficiency, high HPV viral loa…	2007		Indian Journal of Medical Microbiology	25	1	2024-10-17	10.4103/0255-0857.31055		Gnanamony 2007
Vaccines: An innovative approach to treating cancer	Pazdur, M.P.; Jones, J.L.	Recent scientific advances have expanded our understanding of the immune system and its response to malignant cells. Clinical trials are under way that attempt to translate this knowledge into effective cancer therapies. Vaccine therapy, an innovative approach to cancer treatment, attempts to activate the immune system to recognize cancer cells and eliminate them from the body. Preventive vaccine…	2007		Journal of Infusion Nursing	30	3	173-178	10.1097/01.NAN.0000270677.66804.40		Pazdur 2007
Clinical trials in gynecological cancer	Trimble, E.L.; Davis, J.; Disaia, P.; Fujiwara, K.; Gaffney, D.; Kristensen, G.; Ledermann, J.; Pfisterer, J.; Quinn, M.; Reed, N.; Schoenfeldt, M.; Thigpen, J.T.	The Gynecologic Cancer Intergroup is comprised representatives from international gynecological cancer trials organizations, which collaborate in multicenter studies to answer the clinical challenges in gynecological cancer. This review article highlights the key clinical questions facing clinical trialists over the next decade, the information and infrastructure resources available for trials, a…	2007		International Journal of Gynecological Cancer	17	3	547-556	10.1111/j.1525-1438.2007.00667.x		Trimble 2007
The oncogenic potential of human papillomaviruses: A review on the role of host genetics and environmental cofactors	Madkan, V.K.; Cook-Norris, R.H.; Steadman, M.C.; Arora, A.; Mendoza, N.; Tyring, S.K.	Human papillomaviruses (HPVs), with over 100 genotypes, are a very complex group of human pathogenic viruses. In most cases, HPV infection results in benign epithelial proliferations (verrucae). However, oncogenic types of HPV may induce malignant transformation in the presence of cofactors. For example, over 99% of all cervical cancers and a majority of vulval, vaginal, anal and penile cancers a…	2007		British Journal of Dermatology	157	2	228-241	10.1111/j.1365-2133.2007.07961.x		Madkan 2007
Zn finger containing proteins as targets for the control of viral infections	GarcÃ­a, C.C.; Damonte, E.B.	The zinc finger proteins have fascinated many research groups because of their modular assembly, broad range of biological functions and more recently because they are attractive targets for antiviral therapy. The zinc finger domain is a very stable structural element whose hallmark is the coordination of a zinc ion by several amino acid residues, usually cysteines and histidines. These structura…	2007		Infectious Disorders - Drug Targets	7	3	204-212	10.2174/187152607782110004		GarcÃ­a 2007
Heat shock fusion protein-based immunotherapy for treatment of cervical intraepithelial neoplasia III	Einstein, M.H.; Kadish, A.S.; Burk, R.D.; Kim, M.Y.; Wadler, S.; Streicher, H.; Goldberg, G.L.; Runowicz, C.D.	Objectives.: SGN-00101 (HspE7, Nventa, San Diego, CA) is a novel therapeutic vaccine consisting of a fusion protein containing an M. bovis BCG heat shock protein (Hsp65) covalently linked to the entire sequence of HPV 16 E7. This trial was designed to evaluate the efficacy and toxicities of HspE7 in women with CIN III. Methods.: HIV (-) women with biopsy-proven CIN III were eligible. Two cohorts …	2007		Gynecologic Oncology	106	3	453-460	10.1016/j.ygyno.2007.04.038		Einstein 2007
Dendritic vaccines - Fifth international meeting - Dendritic cell vaccination and other strategies to tip the balance of the immune system	Gabrilovich, D.		2007		IDrugs	10	10	699-702			Gabrilovich 2007
Human papillomavirus detection by penile site in young men from Kenya	Smith, J.S.; Moses, S.; Hudgens, M.G.; Agot, K.; Franceschi, S.; Maclean, I.W.; Ndinya-Achola, J.O.; Parker, C.B.; Pugh, N.; Meijer, C.J.L.M.; Snijders, P.J.F.; Bailey, R.C.	BACKGROUND: Limited data are available on whether sampling from the penile shaft or urethra increases detection of penile HPV infection in men beyond that found in the glans and coronal sulcus. METHODS: Within a randomized clinical trial, a validation study of penile sampling was conducted in Kisumu, Kenya. Young men (18-24 years) were invited to provide penile exfoliated cells using prewetted Da…	2007		Sexually Transmitted Diseases	34	11	928-934	10.1097/OLQ.0b013e318065b8ef		Smith 2007
Safety of T-cell co-stimulation modulation with abatacept in patients with rheumatoid arthritis	Sibilia, J.; Westhovens, R.	A batacept selectively modulates the CD80/CD86:CD28 co-stimulatory signal required for full T-cell activation, and has been approved for the treatment of rheumatoid arthritis (RA) in combination with methotrexate in a number of countries, including the United States, Canada, and the European Union. As with any new agent, it is important to assess the safety and tolerability of abatacept, and henc…	2007		Clinical and Experimental Rheumatology	25	5 SUPPL. 46	s46-s56			Sibilia 2007
Human Papilloma Virus and cervical cancer: The link is now clear	Botha, M.H.		2008		Obstetrics and Gynaecology Forum	18	1	25-28	10.4314/ogf.v18i1.30588		Botha 2008
Gateways to clinical trials	Moral, M.A.; Tomillero, A.	Gateways to Clinical Trials are a guide to the most recent clinical trials in current literature and congresses. The data in the following tables has been retrieved from the Clinical Trials Knowledge Area of Prous Science IntegrityÂ®, the drug discovery and development portal, http://integrity. prous.com. This issue focuses on the following selection of drugs: 131-I-Chlorotoxin, 423557; Abatacept…	2008		Methods and Findings in Experimental and Clinical Pharmacology	30	2	149-171			Moral 2008
Mucosal delivery of therapeutic and prophylactic molecules using lactic acid bacteria	Wells, J.M.; Mercenier, A.	Studies of lactic acid bacteria (LAB) as delivery vehicles have focused mainly on the development of mucosal vaccines, with much effort being devoted to the generation of genetic tools for antigen expression in different bacterial locations. Subsequently, interleukins have been co-expressed with antigens in LAB to enhance the immune response that is raised against the antigen. LAB have also been …	2008		Nature Reviews Microbiology	6	5	349-362	10.1038/nrmicro1840		Wells 2008
Immunotherapy of established (pre)malignant disease by synthetic long peptide vaccines	Melief, C.J.M.; Van Der Burg, S.H.	This Review deals with recent progress in the immunotherapy of established (pre)malignant disease of viral or non-viral origin by synthetic vaccines capable of inducing robust T-cell responses. The most attractive vaccine compounds are synthetic long peptides (SLP) corresponding to the sequence of tumour viral antigens or tumour-associated non-viral antigens. Crucial to induction of therapeutic T…	2008		Nature Reviews Cancer	8	5	351-360	10.1038/nrc2373		Melief 2008
Recurrent respiratory papillomatosis: A review	Derkay, C.S.; Wiatrak, B.	Recurrent respiratory papillomatosis (RRP), which is caused by human papillomavirus types 6 and 11, is the most common benign neoplasm of the larynx among children and the second most frequent cause of childhood hoarseness. After changes in voice, stridor is the second most common symptom, first inspiratory and then biphasic. Less common presenting symptoms include chronic cough, recurrent pneumo…	2008		Laryngoscope	118	7	1236-1247	10.1097/MLG.0b013e31816a7135		Derkay 2008
HPV in men: Treatment and prevention strategies	Albrecht, S.		2008		U.S. Pharmacist	33	8				Albrecht 2008
DNA vaccination and gene therapy: Optimization and delivery for cancer therapy	Bodles-Brakhop, A.M.; Draghia-Akli, R.	This review will focus on DNA vaccine approaches for the prevention or treatment of cancer and its complications. DNA vaccine therapies are a relatively novel method of cancer treatment with the goal to induce immunity against tumor-associated antigens. Both viral and nonviral vaccines have been tested in preclinical and clinical models with variable success. However, the development of new deliv…	2008		Expert Review of Vaccines	7	7	1085-1101	10.1586/14760584.7.7.1085		Bodles-Brakhop 2008
Controversies in the management of anal high-grade squamous intraepithelial lesions	Pineda, C.E.; Welton, M.L.	Anal squamous dysplasia is recognized as a spectrum of disease that ranges from low-grade intraepithelial lesions (LSIL) to high-grade squamous intraepithelial lesions (HSIL) to invasive anal squamous cell carcinoma (SCC). Recent reports have shown a significant increase in both the incidence and prevalence of both HSIL and anal SCC, particularly in immunocompromised patients and in men who have …	2008		Minerva Chirurgica	63	5	389-399			Pineda 2008
Prevention of cervical cancer	Denny, L.	This article reviews the burden of cervical cancer in South Africa and shows that it remains the most common cancer among South African women, particularly women with least access to cervical cancer screening. It explains the rationale behind the South African cervical cancer screening policy, which is to offer all asymptomatic women three free cervical smears in a lifetime, beginning at age 30, …	2008		Reproductive Health Matters	16	32	18-31	10.1016/S0968-8080(08)32397-0		Denny 2008
WVC Australia 2008: The next generation of vaccines	Gust, I.D.		2009		Human Vaccines	5	6	370-372	10.4161/hv.5.6.7712		Gust 2009
Male circumcision is an effective "surgical vaccine" for HIV prevention and reproductive health	Ben, K.L.; Xu, J.C.; Lu, L.; LÃ¼, N.Q.; Cheng, Y.; Tao, J.; Liu, D.K.; Min, X.D.; Cao, X.M.; Li, P.S.	Recent randomized controlled clinical trials in Africa have demonstrated that adult male circumcision (MC) efficiently decreases the rate of HIV, HPV and HSV-2 infections. Many studies have clearly shown that MC is a simple, safe, and cost-effective method for the prevention of sexually transmitted diseases and urinary tract infection, and for improving genital hygiene. While a 30% MC prevalence …	2009		Zhonghua nan ke xue = National journal of andrology	15	5	395-402			Ben 2009
Immunogenicity and Safety of Human Papillomavirus (HPV)-16/18 AS04-Adjuvanted Vaccine in Healthy Boys Aged 10-18 Years	PetÃ¤jÃ¤, T.; KerÃ¤nen, H.; Karppa, T.; Kawa, A.; Lantela, S.; Siitari-Mattila, M.; LevÃ¤nen, H.; Tocklin, T.; Godeaux, O.; Lehtinen, M.; Dubin, G.	Purpose: The human papillomavirus (HPV)-16/18 AS04-adjuvanted vaccine (Cervarixâ„¢) has been shown to be well-tolerated and immunogenic in females aged 10 to 55 years, and up to 100% effective for the prevention of HPV-16/18 infection and associated precancerous cervical lesions in females aged 15 to 25 years. This study is the first to evaluate the immunogenicity and safety of the vaccine in mal…	2009		Journal of Adolescent Health	44	1	33-40	10.1016/j.jadohealth.2008.10.002		PetÃ¤jÃ¤ 2009	Alvine Akumbom (2020-09-21 14:55:17)(Screen): not HIV;
Host immune responses to cervical cancer	Patel, S.; Chiplunkar, S.	The HPV uses different strategies to evade immune recognition. Understanding the immune evasion mechanisms used by HPV will help in designing newer therapeutic strategies for cervical cancer. Â© 2009 Wolters Kluwer Health | Lippincott Williams & Wilkins.	2009		Current Opinion in Obstetrics and Gynecology	21	1	54-59	10.1097/GCO.0b013e32831a9890		Patel 2009
Cervical Cancer Screening and Updated Pap Guidelines	Warren, J.B.; Gullett, H.; King, V.J.	Cervical cancer and its dysplasia precursors account for significant morbidity and mortality in women worldwide. Human papillomavirus infection is common, preventable, and now widely accepted as the causative agent with oncogenic potential in the development of cervical cancer. Screening via Papanicolaou testing is critical, and interpretation of test results with knowledge of patient risk factor…	2009		Primary Care - Clinics in Office Practice	36	1	131-149	10.1016/j.pop.2008.10.008		Warren 2009
Cervical human papillomavirus incidence and persistence in a cohort of HIV-negative women in zimbabwe	Fukuchi, E.; Sawaya, G.F.; Chirenje, M.; Magure, T.; Tuveson, J.; Ma, Y.; Shiboski, S.; Da Costa, M.; Palefsky, J.; Moscicki, A.-B.; Makunike-Mutasa, R.; Chipato, T.; Smith-Mccune, K.K.	BACKGROUND:: Persistent infections with oncogenic human papillomavirus (HPV) types are causally related to cervical cancer. Little is known about the distribution of HPV types, independent risk factors of incidence and persistence, and patterns of persistence in sub-Saharan Africa. METHODS:: A cohort of 2040 Zimbabwean women was enrolled in a randomized trial assessing the effect of diaphragm/gel…	2009		Sexually Transmitted Diseases	36	5	305-311	10.1097/OLQ.0b013e318194eb76		Fukuchi 2009	Alvine Akumbom (2020-09-21 18:39:51)(Screen): not an HPV vaccine trial;
HPV & HPV vaccination: Issues in developing countries	Bharadwaj, M.; Hussain, S.; Nasare, V.; Das, B.C.	Cervical cancer is the second-most common cancer in women worldwide causing most cancer related deaths in women in developing countries including India. The most predominant etiological factor for cervical cancer is persistent infection of certain high-risk types of human papillomaviruses (HR-HPVs), while low-risk types are associated with benign cervical lesions and genital warts. In India, the …	2009		Indian Journal of Medical Research	130	3	327-333			Bharadwaj 2009	Alvine Akumbom (2020-09-21 18:40:05)(Screen): review;
Generation of mucosal vaccine utilizing Lactobacillus display system	Sewaki, T.	Lactic acid bacteria (LAB) are a group of Gram-positive, and generally recognized as safe bacteria. LAB have been used as the starter for the fermentation food (i.e., cheese, yoghurt and kimuchi etc.). On the other hand, several studies of LAB as delivery vehicles have focused on the generation of mucosal vaccine.We have developed novel surface display system based on PgsA gene, which isolated fr…	2009		Yakugaku Zasshi	129	11	1327-1332	10.1248/yakushi.129.1327		Sewaki 2009
Persistent immune responses induced by a human immunodeficiency virus dna vaccine delivered in association with electroporation in the skin of nonhuman primates	Martinon, F.; Kaldma, K.; Sikut, R.; Ã‡ulina, S.; Romain, G.; Tuomela, M.; Adojaan, M.; MÃ¤nnik, A.; Toots, U.; Kivisild, T.; Morin, J.; Brochard, P.; Delache, B.; Tripiciano, A.; Ensoli, F.; Stanescu, I.; Le Grand, R.; Ustav, M.	Strategies to improve vaccine efficacy are still required, especially in the case of chronic infections, including human immunodeficiency virus (HIV). DNA vaccines have potential advantages over conventional vaccines; however, low immunological efficacy has been demonstrated in many experiments involving large animals and in clinical trials. To improve the immunogenicity of DNA vaccines, we have …	2009		Human Gene Therapy	20	11	1291-1307	10.1089/hum.2009.044		Martinon 2009	Alvine Akumbom (2020-09-21 18:40:51)(Screen): not an HPV vaccine trial;
The global burden of cancer: Priorities for prevention	Thun, M.J.; DeLancey, J.O.; Center, M.M.; Jemal, A.; Ward, E.M.	Despite decreases in the cancer death rates in high-resource countries, such as the USA, the number of cancer cases and deaths is projected to more than double worldwide over the next 20-40 years. Cancer is now the third leading cause of death, with >12 million new cases and 7.6 million cancer deaths estimated to have occurred globally in 2007 (1). By 2030, it is projected that there will be ~26 …	2009		Carcinogenesis	31	1	100-110	10.1093/carcin/bgp263		Thun 2009
Topical treatment of anogenital human papillomavirus infection in male patients	Ankerst, D.P.; Diepolder, H.; Horster, S.	Background: Human papillomavirus (HPV) -associated anogenital warts have a prevalence of up to 78% in sexually active men. Some HPV subtypes bear a considerable oncogenic potential. Materials & methods: Original papers on the treatment of external anogenital warts were included in a meta-analysis to assess the most effective topical treatment. Results: Clearance rates were 0-6.5% for placebo trea…	2009		Future Virology	4	6	531-541	10.2217/fvl.09.57		Ankerst 2009
Different spectra of therapeutic vaccine development against HPV infections	Bolhassani, A.; Mohit, E.; Rafati, S.	Human papillomaviruses (HPVs) are simple, non-enveloped, double-stranded DNA viruses and responsible for an enormous global burden of genital disease. HPV is annually associated with 500,000 new cases of cervical cancer and 250,000 cervical cancer deaths worldwide. The association between HPV infection and cervical cancer indicates that HPV serves as an ideal target for development of preventive …	2009		Human Vaccines	5	10	671-689	10.4161/hv.5.10.9370		Bolhassani 2009
Discontinued drugs in 2008: Anti-infectives	Ryder, N.S.	Of the many drugs dropped from development in 2008, 27 were under development for therapy or prophylaxis of infectious diseases. The majority of these were for diseases of viral etiology (15 agents), while nine were antibacterials and the remaining three were directed against fungal and protozoan pathogens. The antiviral agents were primarily against HIV and hepatitis C virus, together with agent…	2010		Expert Opinion on Investigational Drugs	19	1	2024-01-21	10.1517/13543780903473150		Ryder 2010
Immunotherapy and vaccination after transplant: The present, the future	Emery, V.C.; Einsele, H.; Atabani, S.; Haque, T.	Vaccination and adoptive immunotherapy for herpes virus infections has become an attractive option for the control of a virus family that negatively affects transplantation. In the future, enhanced ability to select antigen-specific T cells without significant in vitro manipulation should provide new opportunities for refining and enhancing adoptive immunotherapeutic approaches. This article focu…	2010		Infectious Disease Clinics of North America	24	2	515-529	10.1016/j.idc.2010.01.004		Emery 2010	Alvine Akumbom (2020-09-21 18:41:39)(Screen): review; Alvine Akumbom (2020-09-21 18:41:36)(Screen): review;
Recombinant immunotherapeutics: Current state and perspectives regarding the feasibility and market	Huang Jr., C.; Lowe, A.J.; Batt, C.A.	Recombinant immunotherapeutics are important biologics for the treatment and prevention of various diseases. Immunotherapy can be divided into two categories, passive and active. For passive immunotherapy, the successes of antibody and cytokine therapeutics represent a promising future and opportunities for improvements. Efforts, such as cell engineering, antibody engineering, human-like glycosyl…	2010		Applied Microbiology and Biotechnology	87	2	401-410	10.1007/s00253-010-2590-7		HuangJr 2010	Alvine Akumbom (2020-09-21 18:42:28)(Screen): not an HPV vaccine trial;
Vaccination of children - A systematic review	Ã–rtqvist, Ã„.; Blennow, M.; Carlsson, R.-M.; Hanson, L.; Lindberg, A.; Lindqvist, L.; Magnusson, M.; Nilsson, L.; Norlund, A.; NyrÃ©n, O.; OlcÃ©n, P.; Olin, P.; Silfverdal, S.-A.; SÃ¤we, J.; SÃ¶derstrÃ¶m, A.; Trollfors, B.		2010		Acta Paediatrica, International Journal of Paediatrics	99	SUPPL. 461	1-192	10.1111/j.1651-2227.2010.01823.x		Ã–rtqvist 2010
What's new in dermatological treatments?	Martin, L.	Although the isolated clinical cases published are sometimes helpful in individual situations in which the therapeutic options have been exhausted, this type of publication cannot be generalized. For this reason, the selection presented covering the period from November 2009 to October 2010 is to a very large extent based on controlled trials, either because they contribute important information …	2010		Annales de Dermatologie et de Venereologie	137	SUPPL. 4	S165-S176	10.1016/S0151-9638(10)70043-0		Martin 2010
Summary	Tomillero, A.; Moral, M.A.	Gateways to Clinical Trials is a guide to the most recent clinical trials in current literature and congresses. The data in the following tables has been retrieved from the Clinical Trials Knowledge Area of Thomson Reuters IntegritySM, the drug discovery and development portal, http://integrity.prous.com. This issue focuses on the following selection of drugs: [11C]RAC; 18F-Fluoromisonidazole; 89…	2010		Methods and Findings in Experimental and Clinical Pharmacology	32	5	331-388	10.1358/mf.2010.32.5.1520420		Tomillero 2010
Use of cervicovaginal fluid for the identification of biomarkers for pathologies of the female genital tract	Zegels, G.; Van Raemdonck, G.A.A.; Tjalma, W.A.A.; Van Ostade, X.W.M.	Cervicovaginal fluid has an important function in the homeostasis and immunity of the lower female genital tract. Analysis of the cervicovaginal fluid proteome may therefore yield important information about the pathogenesis of numerous gynecological pathologies. Additionally, cervicovaginal fluid has great potential as a source of biomarkers for these conditions. This review provides a detailed …	2010		Proteome Science	8			10.1186/1477-5956-8-63		Zegels 2010
DNA vaccines: An historical perspective and view to the future	Liu, M.A.	Summary: This review provides a detailed look at the attributes and immunologic mechanisms of plasmid DNA vaccines and their utility as laboratory tools as well as potential human vaccines. The immunogenicity and efficacy of DNA vaccines in a variety of preclinical models is used to illustrate how they differ from traditional vaccines in novel ways due to the in situ antigen production and the ea…	2011		Immunological Reviews	239	1	62-84	10.1111/j.1600-065X.2010.00980.x		Liu 2011
Latest advances in gene transfer technology: A summary of the 14 th Annual Meeting of the American Society of Gene &amp; Cell Therapy	Romano, G.	This commentary highlights the most noteworthy achievements that were discussed at the 14th Annual Meeting of the American Society of Gene & Cell Therapy (ASGCT). A certain number of reports focused on various clinical trials for the treatment of cancer, genetic disorders, acquired immunodeficiency syndrome (AIDS) and other pathological conditions. Several preclinical studies were conducted for a…	2011		Drugs of the Future	36	7	535-541	10.1358/dof.2011.036.07.1641630		Romano 2011
EUROGIN 2010 roadmap on cervical cancer prevention	Franceschi, S.; Denny, L.; Irwin, K.L.; Jeronimo, J.; Lopalco, P.L.; Monsonego, J.; Peto, J.; Ronco, G.; Sasieni, P.; Wheeler, C.M.	The EUROGIN 2010 roadmap represents a continuing effort to provide and interpret updated information on cervical cancer screening and vaccination against the cause of the disease, high-risk human papillomavirus (HPV). Contrary to the two previous reports in 2008 and 2009, the present roadmap gives equal room to HPV-based screening and HPV vaccination, as a result of the recent strengthening of th…	2011		International Journal of Cancer	128	12	2765-2774	10.1002/ijc.25915		Franceschi 2011
Insect cell technology is a versatile and robust vaccine manufacturing platform	Mena, J.A.; Kamen, A.A.	Baculovirus and insect cell culture technologies have mostly been limited to research laboratories for the transient expression of target proteins for drug development purposes. With the renaissance of the vaccine field and the regulatory acceptance of recombinant DNA technology, the baculovirus expression system has been more broadly adopted for the development of subunit vaccines, including vir…	2011		Expert Review of Vaccines	10	7	1063-1081	10.1586/erv.11.24		Mena 2011
HPV vaccination to prevent HIV infection: Time for randomized controlled trials	Van Der Loeff, M.F.S.; Nyitray, A.G.; Giuliano, A.R.		2011		Sexually Transmitted Diseases	38	7	640-643	10.1097/OLQ.0b013e31820bca01		VanDerLoeff 2011
Developments in virus-like particle-based vaccines for infectious diseases and cancer	Buonaguro, L.; Tagliamonte, M.; Tornesello, M.L.; Buonaguro, F.M.	Virus-like particles hold great promise for the development of effective and affordable vaccines. Indeed, virus-like particles are suitable for presentation and efficient delivery of linear as well as conformational antigens to antigen-presenting cells. This will ultimately result in optimal B-cell activation and cross-presentation with both MHC class I and II molecules to prime CD4 + T-helper as…	2011		Expert Review of Vaccines	10	11	1569-1583	10.1586/erv.11.135		Buonaguro 2011
Plasmid DNA gene therapy by electroporation: Principles and recent advances	Murakami, T.; Sunada, Y.	Simple plasmid DNA injection is a safe and feasible gene transfer method, but it confers low transfection efficiency and transgene expression. This non-viral gene transfer method is enhanced by physical delivery methods, such as electroporation and the use of a gene gun. In vivo electroporation has been rapidly developed over the last two decades to deliver DNA to various tissues or organs. It is…	2011		Current Gene Therapy	11	6	447-456	10.2174/156652311798192860		Murakami 2011
Therapy of human papillomavirus-related disease	Stern, P.L.; van der Burg, S.H.; Hampson, I.N.; Broker, T.R.; Fiander, A.; Lacey, C.J.; Kitchener, H.C.; Einstein, M.H.	This chapter reviews the current treatment of chronic and neoplastic human papillomavirus (HPV)-associated conditions and the development of novel therapeutic approaches. Surgical excision of HPVassociated lower genital tract neoplasia is very successful but largely depends on secondary prevention programmes for identification of disease. Only high-risk HPV-driven chronic, pre-neoplastic lesions …	2012		Vaccine	30	SUPPL.5	F71-F82	10.1016/j.vaccine.2012.05.091		Stern 2012
Human papillomavirus, human immunodeficiency virus and immunosuppression	Denny, L.A.; Franceschi, S.; de SanjosÃ©, S.; Heard, I.; Moscicki, A.B.; Palefsky, J.	The vast majority of women infected with human immunodeficiency virus (HIV) will be co-infected with human papillomavirus (HPV). The interaction between the two sexually transmitted infections appears to be related to the alteration in cell-mediated immunity in HIV infected persons, increased susceptibility, and possibly reactivation of latent HPV infection. Linkage studies of HIV/AIDs and Cancer…	2012		Vaccine	30	SUPPL.5	F168-F174	10.1016/j.vaccine.2012.06.045		Denny 2012
Prime-boost regimens with adjuvanted synthetic long peptides elicit T cells and antibodies to conserved regions of HIV-1 in macaques	Rosario, M.; Borthwick, N.; Stewart-Jones, G.B.; Mbewe-Mvula, A.; Bridgeman, A.; Colloca, S.; Montefiori, D.; McMichael, A.J.; Nicosia, A.; Quakkelaar, E.D.; Drijfhout, J.W.; Melief, C.J.M.; Hanke, T.	Objectives: Administration of synthetic long peptides (SLPs) derived from human papillomavirus to cervical cancer patients resulted in clinical benefit correlated with expansions of tumour-specific T cells. Because vaginal mucosa is an important port of entry for HIV-1, we have explored SLP for HIV-1 vaccination. Using immunogen HIVconsv derived from the conserved regions of HIV-1, we previously …	2012		AIDS	26	3	275-284	10.1097/QAD.0b013e32834ed9b2		Rosario 2012	Alvine Akumbom (2020-09-21 14:07:34)(Screen): animal study;
Technologies for enhanced efficacy of DNA vaccines	Saade, F.; Petrovsky, N.	Despite many years of research, human DNA vaccines have yet to fulfill their early promise. Over the past 15 years, multiple generations of DNA vaccines have been developed and tested in preclinical models for prophylactic and therapeutic applications in the areas of infectious disease and cancer, but have failed in the clinic. Thus, while DNA vaccines have achieved successful licensure for veter…	2012		Expert Review of Vaccines	11	2	189-209	10.1586/erv.11.188		Saade 2012
Diagnosis, treatment, and prevention of anal cancer	Mitra, S.; Crane, L.	Rare in the general population, anal cancer has reached epidemic proportions among HIV-infected men who have sex with men (MSM). These cancers are human papillomavirus (HPV)-associated, usually HPV type16, and are analogous to cervical cancer. At present, the rates of anal cancer in this group are 10-fold higher than that of cervical cancer occurring in women in the general population. Although t…	2012		Current Infectious Disease Reports	14	1	61-66	10.1007/s11908-011-0227-3		Mitra 2012
Adult vaccination in 11 Central European countries - Calendars are not just for children	Chlibek, R.; Anca, I.; AndrÃ©, F.; ÄŒiÅ¾man, M.; Ivaskeviciene, I.; Mangarov, A.; MÃ©szner, Z.; Perenovska, P.; Pokorn, M.; Prymula, R.; Richter, D.; Salman, N.; Å imurka, P.; Tamm, E.; TeÅ¡oviÄ‡, G.; Urbancikova, I.; Zavadska, D.; Usonis, V.	As Europe's population ages, disease morbidity and treatment costs in the adult population are likely to rise substantially, making this a pertinent time to review and revise preventive strategies such as vaccination. Vaccine uptake remains a problem for adults and there is a lack of coordinated programmes for vaccination of adults. Countries in Western Europe have begun to identify the need to i…	2012		Vaccine	30	9	1529-1540	10.1016/j.vaccine.2011.12.091		Chlibek 2012
Modulating immunity as a therapy for bacterial infections	Hancock, R.E.W.; Nijnik, A.; Philpott, D.J.	Despite our efforts to halt the increase and spread of antimicrobial resistance, bacteria continue to become less susceptible to antimicrobial drugs over time, and rates of discovery for new antibiotics are declining. Thus, it is essential to explore new paradigms for anti-infective therapy. One promising approach involves host-directed immunomodulatory therapies, whereby natural mechanisms in th…	2012		Nature Reviews Microbiology	10	4	243-254	10.1038/nrmicro2745		Hancock 2012
News & views in ... Immunotherapy.			2012		Immunotherapy	4	5	465-468	10.2217/imt.12.49
Human papillomavirus vaccines: Where do they fit in hiv-infected individuals?	Firnhaber, C.; Wilkin, T.	Human papillomavirus (HPV) is the etiological agent for cervical cancer and a large majority of anal cancers worldwide. In 2006 two preventive vaccines against the HPV were approved by the US Food and Drug Administration and have since been approved in over 100 countries. HIV-infected populations are at an increased risk for HPV-related cancers. None of the efficacy trials for these vaccines incl…	2012		Current HIV/AIDS Reports	9	3	278-286	10.1007/s11904-012-0128-6		Firnhaber 2012
InducTION of mage-A3 and HPV-16 immunity by Trojan vaccines in patients with head and neck carcinoma	Voskens, C.J.; Sewell, D.; Hertzano, R.; Desanto, J.; Rollins, S.; Lee, M.; Taylor, R.; Wolf, J.; Suntharalingam, M.; Gastman, B.; Papadimitriou, J.C.; Lu, C.; Tan, M.; Morales, R.; Cullen, K.; Celis, E.; Mann, D.; Strome, S.E.	Background We performed a pilot study using Trojan vaccines in patients with advanced squamous cell carcinoma of the head and neck (SCCHN). These vaccines are composed of HLA-I and HLA-II restricted melanoma antigen E (MAGE)-A3 or human papillomavirus (HPV)-16 derived peptides, joined by furin-cleavable linkers, and linked to a "penetrin" peptide sequence derived from HIV-TAT. Thirty-one patients…	2012		Head and Neck	34	12	1734-1746	10.1002/hed.22004		Voskens 2012	Alvine Akumbom (2020-09-21 14:08:33)(Screen): not HPV vaccine not HIV;
Guidelines for screening, prophylaxis and critical information prior to initiating anti-TNF-alpha treatment	Nordgaard-Lassen, I.; Dahlerup, J.F.; Belard, E.; Gerstoft, J.; Kjeldsen, J.; Kragballe, K.; Ravn, P.; Sorensen, I.J.; Theede, K.; Tjellesen, L.	These national clinical guidelines outlining the screening, prophylaxis and critical information required prior to initiating anti-TNF-alpha treatment have been approved by the Danish Society for Gastroenterology. Anti-TNF-alpha therapy is widely used in gastroenterology (for inflammatory bowel disease), rheumatology (for rheumatoid arthritis, psoriatic arthritis and spondyloarthropathies) and de…	2012		Danish Medical Journal	59	7				Nordgaard-Lassen 2012
Antimicrobial agents: the new theriac?	Labro, M.-T.		2012		Expert Review of Anti-Infective Therapy	10	12	1363-1365	10.1586/eri.12.144		Labro 2012
Therapeutic vaccination to treat chronic infectious diseases: Current clinical developments using MVA-based vaccines	Boukhebza, H.; Bellon, N.; Limacher, J.M.; InchauspÃ©, G.	A famous milestone in the vaccine field has been the first successful vaccination against smallpox, in 1798, by Edward Jenner. Using the vaccinia cowpox virus, Jenner was able to protect vaccinees from variola or smallpox. The Modified Virus Ankara (MVA) poxvirus strain has been one of the vaccines subsequently developed to prevent smallpox infection and was selected by the US government in their…	2012		Human Vaccines and Immunotherapeutics	8	12	1746-1757	10.4161/hv.21689		Boukhebza 2012
Time for a strategic research response to anal cancer	Grulich, A.E.; Hillman, R.; Brotherton, J.M.L.; Fairley, C.K.	Anal cancer was until recently regarded as a rare cancer of little consequence. The articles in this special edition of Sexual Health clearly demonstrate that anal cancer is increasing in incidence and, in some populations, it has become an urgent public health priority. In this summary paper, we will review the data presented in this issue and elsewhere on the magnitude of the issue, the means o…	2012		Sexual Health	9	6	628-631	10.1071/SH12116		Grulich 2012
The prevalence of anal human papillomavirus among young HIV negative men who have sex with men	Zou, H.; Fairley, C.K.; Hocking, J.S.; Garland, S.M.; Grulich, A.E.; Chen, M.Y.	Men who have sex with men (MSM) especially those who are HIV positive are at risk for HPV-associated anal cancer. We systematically reviewed studies with data on the prevalence of vaccine preventable anal HPV among men who have sex with men aged 25 or younger and identified 6 studies. None of these studies were specifically designed to determine the prevalence of HPV in this population. Available…	2012		BMC Infectious Diseases	12			10.1186/1471-2334-12-341		Zou 2012
Vaccine research, adolescents and Africa	Abrams, A.; Kredo, T.		2013		Human Vaccines and Immunotherapeutics	9	1	108-111	10.4161/hv.22143		Abrams 2013
Inovio	Rohn, J.		2013		Nature Biotechnology	31	2	98	10.1038/nbt0213-98		Rohn 2013
In vivo DNA electrotransfer for immunotherapy of cancer and neurodegenerative diseases	Fioretti, D.; Iurescia, S.; Fazio, V.M.; Rinaldi, M.	Electroporation is the process commonly referred to the transient increase in the permeability of cell membranes on submission to electric field pulses. Electroporation has become an increasingly extensive method to enhance in vivo DNA delivery for both gene therapy applications as well as for delivery of DNA vaccines, mostly against cancer. In vivo gene electrotransfer is of special interest sin…	2013		Current Drug Metabolism	14	3	279-290	10.2174/1389200211314030003		Fioretti 2013
Precursors in cancer epidemiology: Aligning definition and function	Wacholder, S.	A precursor of a disease is a definable pathologic state that progresses directly to disease without a known intermediate step and whose presence substantially increases the likelihood of disease. Precancers, or precursors of cancer, can help provide detail about the dynamic pathogenesis process before clinical disease. Thereby, ascertainment of properly defined precancers can increase precision …	2013		Cancer Epidemiology Biomarkers and Prevention	22	4	521-527	10.1158/1055-9965.EPI-13-0084		Wacholder 2013
Anal cancer: Are we making progress?	Aggarwal, A.; Duke, S.; Glynne-Jones, R.	Anal cancer is an uncommon malignancy. There have been some intriguing developments in the past 3 years, in terms of our understanding of the molecular biology and processes that lead to anal cancer. There have also been some notable successes in prevention, imaging and treatment. Nonsurgical treatment is highly effective. The primary aim of such treatment is to achieve loco-regional control with…	2013		Current Oncology Reports	15	2	170-181	10.1007/s11912-013-0296-6		Aggarwal 2013
Human papillomavirus (HPV) vaccine for individuals with HIV infection	Sun, V.; Chang, L.; Rutherford, G.W.	This is the protocol for a review and there is no abstract. The objectives are as follows: To determine the efficacy of HPV vaccination in HIV-infected individuals in preventing HPV infection. To assess the potential adverse events of HPV vaccination in HIV-infected individuals. Â© 2013 The Cochrane Collaboration.	2013		Cochrane Database of Systematic Reviews	2013	4		10.1002/14651858.CD010493		Sun 2013	Alvine Akumbom (2020-09-21 13:27:40)(Screen): review protocol;
Human papillomavirus seropositivity and subsequent risk of HIV acquisition in rural south african women	Tanser, F.; Jones, K.G.; Viljoen, J.; Imrie, J.; Grapsa, E.; Newell, M.-L.	Objective: This study aimed to provide a population-based estimate of human papillomavirus (HPV) seropositivity for women in a rural African context and to evaluate the impact of HPV serostatus on subsequent acquisition of HIVoutside a clinical setting. Design: A random sample of women participating in a longitudinal, population-based HIV survey combined with a case-control study. Methods: Blood …	2013		Sexually Transmitted Diseases	40	7	601-606	10.1097/OLQ.0b013e3182918578		Tanser 2013	Alvine Akumbom (2020-09-21 14:09:49)(Screen): not a vaccine study;
HIV/AIDS and STD updates			2013		AIDS Patient Care and STDs	27	9	533-535	10.1089/apc.2013.9840
20-Years of Population-Based Cancer Registration in Hepatitis B and Liver Cancer Prevention in The Gambia, West Africa	Bah, E.; Carrieri, M.P.; Hainaut, P.; Bah, Y.; Nyan, O.; Taal, M.	Background:The Gambia Hepatitis Intervention Study (GHIS) was designed as a randomised control trial of infant hepatitis B vaccination applied to public health policy, with the main goal of preventing primary liver cancer later in adult life in The Gambia. To that effect, the National Cancer Registry of The Gambia (NCR), a population-based cancer registry (PBCR), was established in 1986 to active…	2013		PLoS ONE	8	9		10.1371/journal.pone.0075775		Bah 2013
Barriers and facilitators in the recruitment and retention of peruvian female sex workers in a Randomized HPV vaccine trial	Shroff, N.; Brown, B.; Kinsler, J.; Cabral, A.; Blas, M.M.; Carcamo, C.; Halsey, N.A.	Objective: To share the lessons learned when recruiting and retaining Peruvian female sex workers (FSWs) in a clinical trial. Methods: Peruvian FSWs 18-26 years of age were asked to join a clinical study of HPV vaccine starting in August 2009. Condoms, lubricants, and health services were given as an incentive to join the study, as well as a gift valued at three US dollars at each study visit for…	2013		Journal of Vaccines and Vaccination	4	6		10.4172/2157-7560.1000198		Shroff 2013
Antibody-based concepts for multipurpose prevention technologies	Whaley, K.J.; Zeitlin, L.	Because of the versatility and specificity of monoclonal antibodies, they are candidates for multipurpose prevention technologies when formulated as topical (gels, films, rings) or injectable drugs and as vaccines. This review focuses on antibody-based proof of concept studies for the human immunodeficiency virus, herpes simplex virus and sperm. Opportunities and challenges in antibody evasion/re…	2013		Antiviral Research	100	SUPPL.	548-553	10.1016/j.antiviral.2013.09.027		Whaley 2013
Executive summary: Guidelines for the prevention and treatment of opportunistic infections in HIV-exposed and HIV-infected children: Recommendations from the national institutes of health, the centers for disease control and prevention, the HIV medicine a	Siberry, G.K.; Abzug, M.J.; Nachman, S.; Steinbach, W.J.; Kleiman, M.B.; Gaur, A.; Flynn, P.; Shimamura, M.; Narkewicz, M.; Mack, C.L.; Levin, M.J.; Rutstein, R.; Moscicki, A.-B.; Kroger, A.; Edwards, K.M.; Hobbs, C.V.; McAuley, J.; Marais, B.; Clarke, D.; Gigliotti, F.; Harrison, G.; Koumans, E.H.; Kimberlin, D.; Bhattacharya, D.; Seward, J.; Esbenshade, J.C.; Wilson, G.J.; Maron, G.; Menzies, H…	The Guidelines for the Prevention and Treatment of Opportunistic Infections (OIs) in HIV-Exposed and HIV-Infected Children in the United States were developed by a panel of specialists in pediatric HIV infection and infectious diseases from the U.S. government and academic institutions, intended for use by clinicians and health care workers providing medical care for HIV-exposed and HIV-infected …	2013		Journal of the Pediatric Infectious Diseases Society	2	4	293-308	10.1093/jpids/pit074		Siberry 2013	Alvine Akumbom (2020-09-21 13:26:20)(Screen): review and expert recommendations;
The burden of human papillomavirus infections and related diseases in sub-saharan Africa	De Vuyst, H.; Alemany, L.; Lacey, C.; Chibwesha, C.J.; Sahasrabuddhe, V.; Banura, C.; Denny, L.; Parham, G.P.	Despite the scarcity of high quality cancer registries and lack of reliable mortality data, it is clear that human papillomavirus (HPV)-associated diseases, particularly cervical cancer, are major causes of morbidity and mortality in sub-Saharan Africa (SSA). Cervical cancer incidence rates in SSA are the highest in the world and the disease is the most common cause of cancer death among women in…	2013		Vaccine	31	S5	F32-F46	10.1016/j.vaccine.2012.07.092		DeVuyst 2013
Comprehensive control of human papillomavirus infections and related diseases	Bosch, F.X.; Broker, T.R.; Forman, D.; Moscicki, A.-B.; Gillison, M.L.; Doorbar, J.; Stern, P.L.; Stanley, M.; Arbyn, M.; Poljak, M.; Cuzick, J.; Castle, P.E.; Schiller, J.T.; Markowitz, L.E.; Fisher, W.A.; Canfell, K.; Denny, L.A.; Franco, E.L.; Steben, M.; Kane, M.A.; Schiffman, M.; Meijer, C.J.L.M.; Sankaranarayanan, R.; CastellsaguÃ©, X.; Kim, J.J.; Brotons, M.; Alemany, L.; Albero, G.; Diaz,…	Infection with human papillomavirus (HPV) is recognized as one of the major causes of infection-related cancer worldwide, as well as the causal factor in other diseases. Strong evidence for a causal etiology with HPV has been stated by the International Agency for Research on Cancer for cancers of the cervix uteri, penis, vulva, vagina, anus and oropharynx (including base of the tongue and tonsil…	2013		Vaccine	31	S6	G1-G31	10.1016/j.vaccine.2013.10.002		Bosch 2013
Antigenic breadth: A missing ingredient in HSV-2 subunit vaccines?	Halford, W.P.	The successful human papillomavirus and hepatitis B virus subunit vaccines contain single viral proteins that represent 22 and 12%, respectively, of the antigens encoded by these tiny viruses. The herpes simplex virus 2 (HSV-2) genome is >20 times larger. Thus, a single protein subunit represents 1% of HSV-2's total antigenic breadth. Antigenic breadth may explain why HSV-2 glycoprotein subunit v…	2014		Expert Review of Vaccines	13	6	691-710	10.1586/14760584.2014.910121		Halford 2014
The long-term immune response after HPV16 peptide vaccination in women with low-grade pre-malignant disorders of the uterine cervix: A placebo-controlled phase II study	De Vos Van Steenwijk, P.J.; Van Poelgeest, M.I.E.; Ramwadhdoebe, T.H.; LÃ¶wik, M.J.G.; Berends-Van Der Meer, D.M.A.; Van Der Minne, C.E.; Loof, N.M.; Stynenbosch, L.F.M.; Fathers, L.M.; Valentijn, A.R.P.M.; Oostendorp, J.; Osse, E.M.; Fleuren, G.J.; Nooij, L.; Kagie, M.J.; Hellebrekers, B.W.J.; Melief, C.J.M.; Welters, M.J.P.; Van Der Burg, S.H.; Kenter, G.G.	The capacity of a low-dose HPV16 synthetic long-peptide vaccine (HPV16-SLP) to induce an HPV16-specific T-cell response as well as to establish long-term immunologic memory in patients with low-grade abnormalities of the cervix was determined in a placebo-controlled, double-blinded phase II study. In addition, the effect of a booster vaccination after 1 year was evaluated. Patients received eithe…	2014		Cancer Immunology, Immunotherapy	63	2	147-160	10.1007/s00262-013-1499-2		DeVosVanSteenwijk 2014	Alvine Akumbom (2020-09-21 14:51:14)(Screen): no mention of HIV;
Emerging viral diseases: Confronting threats with new technologies	Marston, H.D.; Folkers, G.K.; Morens, D.M.; Fauci, A.S.	Emerging viral diseases pose ongoing health threats, particularly in an era of globalization; however, new biomedical research technologies such as genome sequencing and structure-based vaccine and drug design have improved our ability to respond to viral threats. Â© 2014, American Association for the Advancement of Science. All rights reserved.	2014		Science Translational Medicine	6	253		10.1126/scitranslmed.3009872		Marston 2014
Letter from the editor	Ellis, R.; Riedmann, E.M.		2014		Human Vaccines and Immunotherapeutics	10	7	1771-1772	10.4161/hv.36240		Ellis 2014
Highlights from the inaugural HIVR4P conference	Kirby, T.		2014		The Lancet Infectious Diseases	14	12	1185-1186	10.1016/S1473-3099(14)70888-6		Kirby 2014
Actual controversies about circumcision	Halioua, B.; Lobel, B.	Introduction: Circumcision, the oldest and most frequently performed surgery in the world, is the subject of controversies. The aim of this study was to conduct a general review of circumcision in the light of the ten questions most frequently raised in the medical community. Methods: Automated search of scientific articles published has been used by interviewing computer databases Medline and Em…	2014		Presse Medicale	43	11	1168-1173	10.1016/j.lpm.2014.04.021		Halioua 2014
HPV prophylactic vaccines	Konopnicki, D.	Since 2007, two prophylactic vaccines against Human Papillomavirus (HPV) infection and HPV-induced lesions (both precancerous dysplasia and cancer) have been registered in Belgium. In multicentre randomized trials including more than 64,000 patients, these vaccines were shown to be highly efficient against the occurrence of condyloma and of dysplastic lesion in the cervix, vagina and vulva in fem…	2014		Revue Medicale de Bruxelles	35	4	338-342			Konopnicki 2014
Epidemiology of virus infection and human cancer	Chen, C.-J.; Hsu, W.-L.; Yang, H.-I.; Lee, M.-H.; Chen, H.-C.; Chien, Y.-C.; You, S.-L.	The International Agency for Research on Cancer (IARC) has comprehensively assessed the human carcinogenicity of biological agents. Seven viruses including Epstein-Barr virus (EBV), hepatitis B virus (HBV), hepatitis C virus (HCV), Kaposi's sarcoma herpes virus (KSHV), human immunodeficiency virus, type-1 (HIV-1), human T cell lymphotrophic virus, type-1 (HTLV-1), and human papillomavirus (HPV) h…	2014		Recent Results in Cancer Research	193		1932-11-01	10.1007/978-3-642-38965-8_2		Chen 2014
Update on opportunistic infections in the era of effective antiretroviral therapy	Zanoni, B.C.; Gandhi, R.T.	Despite enormous improvements in effectiveness of treatment for HIV infection, opportunistic infections continue to occur in those who have not yet been diagnosed with HIV and in those who are not receiving antiretroviral therapy. This review focuses on tuberculosis and cryptococcal infections, the most common opportunistic infections (OIs) in patients living with human immunodeficiency virus inf…	2014		Infectious Disease Clinics of North America	28	3	501-518	10.1016/j.idc.2014.05.002		Zanoni 2014
Vectored immunoprophylaxis protects humanized mice from mucosal HIV transmission	Balazs, A.B.; Ouyang, Y.; Hong, C.M.; Chen, J.; Nguyen, S.M.; Rao, D.S.; An, D.S.; Baltimore, D.	The vast majority of new HIV infections result from relatively inefficient transmission of the virus across mucosal surfaces during sexual intercourse. A consequence of this inefficiency is that small numbers of transmitted founder viruses initiate most heterosexual infections. This natural bottleneck to transmission has stimulated efforts to develop interventions that are aimed at blocking this …	2014		Nature Medicine	20	3	296-300	10.1038/nm.3471		Balazs 2014	Alvine Akumbom (2020-09-21 14:52:36)(Screen): mouse model;
Human papillomavirus prevalence among men in sub-Saharan Africa: A systematic review and meta-analysis	Olesen, T.B.; Munk, C.; Christensen, J.; Andersen, K.K.; Kjaer, S.K.	Background We performed a systematic review and meta-analysis to summarise the available data on the prevalence of human papillomavirus (HPV) among men in sub-Saharan Africa.Methods PubMed and Embase were searched up to 10 March 2014. Random effects meta-analyses were used to calculate a pooled prevalence of any HPV and high-risk (HR) HPV.Results A total of 11 studies comprising 9342 men were ide…	2014		Sexually Transmitted Infections	90	6	455-462	10.1136/sextrans-2013-051456		Olesen 2014
Strategies for continuous evaluation of the benefit-risk profile of HPV-16/18-AS04-adjuvanted vaccine	Angelo, M.-G.; Taylor, S.; Struyf, F.; Tavares Da Silva, F.; Arellano, F.; David, M.-P.; Dubin, G.; Rosillon, D.; Baril, L.	The HPV types 16/18-AS04-adjuvanted cervical cancer vaccine, CervarixÂ® (HPV-16/18-vaccine, GlaxoSmithKline, Belgium) was first approved in 2007 and is licensed in 134 countries for the prevention of persistent infection, premalignant cervical lesions and cervical cancer caused by oncogenic HPV. Benefit-risk status requires continual re-evaluation as vaccine uptake increases, as the epidemiology …	2014		Expert Review of Vaccines	13	11	1297-1306	10.1586/14760584.2014.959931		Angelo 2014
Use of human papillomavirus vaccine in HIV-infected men for the prevention of anal dysplasia and cancer	Cachay, E.R.; Mathews, Wm.C.	There are two commercially available vaccines licensed worldwide for the prevention of cervical cancer and other human papillomavirus-associated cancers such as anal cancer. However, only two countries have implemented healthcare programs that include human papillomavirus vaccination for boys and men. Although most of the human papillomavirus-related cancers in the world are attributable to cervi…	2014		AIDS Reviews	16	2	90-100			Cachay 2014
Human papillomavirus infections of the oral mucosa and upper respiratory tract	Nguyen, H.P.; McNiece, K.L.; Duong, A.A.; Khan, F.	Human papillomaviruses (HPVs) are frequently detected in a variety of lesions in the oral mucosa and upper respiratory tract. The pathogenesis in these areas is not as clearly elucidated as in other anatomical regions, but most experts agree that HPVs are responsible for the commonly observed benign lesions, such as squamous papillomas, verruca vulgaris and recurrent respiratory papillomatosis. T…	2014		Current Problems in Dermatology (Switzerland)	45		132-153	10.1159/000357904		Nguyen 2014
Anal intraepithelial neoplasia and squamous cell carcinoma in HIV-infected adults	Tong, W.W.Y.; Hillman, R.J.; Kelleher, A.D.; Grulich, A.E.; Carr, A.	Anal cancer is one of the most common non-AIDS-defining malignancies in the era of combination antiretroviral therapy. Its precursor lesion, anal intraepithelial neoplasia (AIN), is highly prevalent in HIV-infected populations. More than 90% of anal squamous cell cancers are attributable to human papillomavirus (HPV). While the biology of HPV-related intraepithelial neoplasia is consistent across…	2014		HIV Medicine	15	2	65-76	10.1111/hiv.12080		Tong 2014
The theoretical impact and cost-effectiveness of vaccines that protect against sexually transmitted infections and disease	Garnett, G.P.	Sexually transmitted diseases, a source of widespread morbidity and sometimes mortality, are caused by a diverse group of infections with a common route of transmission. Existing vaccines against hepatitis B virus (HBV) and human papilloma virus 16, 18, 6 and 11 are highly efficacious and cost effective. In reviewing the potential role for other vaccines against sexually transmitted infections (S…	2014		Vaccine	32	14	1536-1542	10.1016/j.vaccine.2013.11.007		Garnett 2014
HIV/AIDS and STD updates			2014		AIDS Patient Care and STDs	28	4	218-220	10.1089/apc.2014.9832
Effect of race/ethnicity on participation in HIV vaccine trials and comparison to other trials of biomedical prevention	Dhalla, S.; Poole, G.	Introduction: Racial/ethnic minorities are underrepresented in actual HIV vaccine trials in North America, and willingness to participate (WTP) and retention in an HIV vaccine trial may differ from that in Whites. Methods: In this review, the authors identified HIV vaccine preparedness studies (VPS) in North America in high-risk populations that examined the relationship between race/ethnicity an…	2014		Human Vaccines and Immunotherapeutics	10	7	1974-1984	10.4161/hv.28870		Dhalla 2014
Gene Electrotransfer Clinical Trials	Heller, R.; Heller, L.C.	Plasmid or non-viral gene therapy offers an alternative to classic viral gene delivery that negates the need for a biological vector. In this case, delivery is enhanced by a variety of approaches including lipid or polymer conjugation, particle-mediated delivery, hydrodynamic delivery, ultrasound or electroporation. Electroporation was originally used as a laboratory tool to deliver DNA to bacter…	2015		Advances in Genetics	89		235-262	10.1016/bs.adgen.2014.10.006		Heller 2015
Peruvian Female Sex Workersâ€™ Ethical Perspectives on Their Participation in an HPV Vaccine Clinical Trial	Brown, B.; Davtyan, M.; Fisher, C.B.	This study examined female sex workersâ€™ evaluation of ethically relevant experiences of participating in an HPV4 vaccine clinical trial conducted in Lima, Peru (the Sunflower Study). The Sunflower Study provided all participants with HPV testing, treatment for those testing positive, and access to the vaccine for all testing negative. Themes that emerged from content analysis of interviews with…	2015		Ethics and Behavior	25	2	115-128	10.1080/10508422.2014.950269		Brown 2015
Treatment considerations in patients with concomitant viral infection and autoimmune rheumatic diseases	Louthrenoo, W.	Widespread use of immunosuppressive drugs, both conventional disease-modifying antirheumatic drugs (cDMARDs) and biologic disease-modifying antirheumatic drugs (bDMARDs), in autoimmune rheumatic diseases (ARDs) has been found to be associated with the reactivation of underlying latent viruses. The clinical features of virus reactivation can sometimes mimic flare of the underlying ARDs. The correc…	2015		Best Practice and Research: Clinical Rheumatology	29	2	319-342	10.1016/j.berh.2015.05.010		Louthrenoo 2015
Premalignant neoplasms of the anus and perianal skin	Poggio, J.L.	Squamous cell carcinoma of the anal canal is preceded by a spectrum of premalignant lesions known as anal intraepithelial neoplasia (AIN). AIN is caused by infection with the human papilloma virus (HPV), and the pathogenesis mimics that of cervical cancer. It is most commonly associated with HIV infection and high-risk sexual behavior. Symptoms of AIN may mimic benign processes. Multiple screenin…	2015		Seminars in Colon and Rectal Surgery	26	2	96-102	10.1053/j.scrs.2015.01.008		Poggio 2015
High-sensitivity human papilloma virus genotyping reveals near universal positivity in anal squamous cell carcinoma: Different implications for vaccine prevention and prognosis	Baricevic, I.; He, X.; Chakrabarty, B.; Oliver, A.W.; Bailey, C.; Summers, J.; Hampson, L.; Hampson, I.; Gilbert, D.C.; Renehan, A.G.	Background Characterisation of human papilloma virus (HPV) infection in anal squamous cell carcinoma (ASCC) may have dual importance: first, aetiological; second, prognostic, informing outcome after chemo-radiotherapy (CRT). We undertook HPV genotyping, and allelic characterisations, to evaluate the aetiological role of HPV while simultaneously evaluating the impact of HPV genotyping on relapse-f…	2015		European Journal of Cancer	51	6	776-785	10.1016/j.ejca.2015.01.058		Baricevic 2015
Filling the Immunological Gap: Recombinant Viral Vectors for Mucosal Vaccines	Rosenthal, K.L.; Jeyanathan, M.; Xing, Z.	Most pathogens initiate infection via mucosal routes; consequently effective vaccines that induce relevant innate and adaptive immune responses at mucosal sites are required for protection. Indeed, we are confronted by a number of major global infections, such as HIV and tuberculosis, that have complex methods of pathogenesis, that can be antigenically diverse, and that evolved significant mechan…	2015		Mucosal Immunology: Fourth Edition	2024-02-02		1291-1306	10.1016/B978-0-12-415847-4.00066-5		Rosenthal 2015
Safety of human papillomavirus vaccines: A review	Stillo, M.; Carrillo Santisteve, P.; Lopalco, P.L.	Introduction: Between 2006 and 2009, two different human papillomavirus virus (HPV) vaccines were licensed for use: a quadrivalent (qHPVv) and a bivalent (bHPVv) vaccine. Since 2008, HPV vaccination programmes have been implemented in the majority of the industrialized countries. Since 2013, HPV vaccination has been part of the national programs of 66 countries including almost all countries in N…	2015		Expert Opinion on Drug Safety	14	5	697-712	10.1517/14740338.2015.1013532		Stillo 2015
Vaccination of adolescents with chronic medical conditions: Special considerations and strategies for enhancing uptake	Hofstetter, A.M.; Larussa, P.; Rosenthal, S.L.	Adolescents with chronic medical conditions (CMCs), a growing population worldwide, possess a wide array of preventive health care needs. Vaccination is strongly recommended for the vast majority of these adolescents given their increased risk of vaccine preventable infection and associated complications. Not only should they receive routine vaccines, but some also require additional vaccines. De…	2015		Human Vaccines and Immunotherapeutics	11	11	2571-2581	10.1080/21645515.2015.1067350		Hofstetter 2015
Primary care for men who have sex with men	Wilkin, T.		2015		New England Journal of Medicine	373	9	854-862	10.1056/NEJMcp1401303		Wilkin 2015
Not just HIV: Preventing other viral sexually transmitted infections	FernÃ¡ndez Romero, J.A.		2015		Future Virology	10	11	1191-1194	10.2217/fvl.15.82		FernÃ¡ndezRomero 2015
Self-assembling protein nanoparticles in the design of vaccines	LÃ³pez-Sagaseta, J.; Malito, E.; Rappuoli, R.; Bottomley, M.J.	For over 100 years, vaccines have been one of the most effective medical interventions for reducing infectious disease, and are estimated to save millions of lives globally each year. Nevertheless, many diseases are not yet preventable by vaccination. This large unmet medical need demands further research and the development of novel vaccines with high efficacy and safety. Compared to the 19th an…	2016		Computational and Structural Biotechnology Journal	14		58-68	10.1016/j.csbj.2015.11.001		LÃ³pez-Sagaseta 2016
Recent innovations in mRNA vaccines	Ulmer, J.B.; Geall, A.J.	Nucleic acid-based vaccines are being developed as a means to combine the positive attributes of both live-attenuated and subunit vaccines. Viral vectors and plasmid DNA vaccines have been extensively evaluated in human clinical trials and have been shown to be safe and immunogenic, although none have yet been licensed for human use. Recently, mRNA based vaccines have emerged as an alternative ap…	2016		Current Opinion in Immunology	41		18-22	10.1016/j.coi.2016.05.008		Ulmer 2016
The clinical development process for a novel preventive vaccine: An overview	Singh, K.; Mehta, S.	Each novel vaccine candidate needs to be evaluated for safety, immunogenicity, and protective efficacy in humans before it is licensed for use. After initial safety evaluation in healthy adults, each vaccine candidate follows a unique development path. This article on clinical development gives an overview on the development path based on the expectations of various guidelines issued by the World…	2016		Journal of Postgraduate Medicine	62	1	2024-04-11	10.4103/0022-3859.173187		Singh 2016
Investigational drugs for treating anal cancer and future perspectives	Bustamante, L.; Frakes, J.; Hoffe, S.; Kim, R.	Introduction: Anal cancer is a relatively rare malignancy which comprises about 2.5% of all digestive system malignancies in the United States. The majority of cases are squamous cell carcinoma which is closely related to human papilloma virus (HPV) infection. Despite high cure rates with chemoradiation alone, 10 - 20% of patients do develop metastatic disease with little data to guide their trea…	2016		Expert Opinion on Investigational Drugs	25	1	51-62	10.1517/13543784.2016.1116518		Bustamante 2016
Knowledge, attitudes and practices on adolescent vaccination among adolescents, parents and teachers in Africa: A systematic review	Abdullahi, L.H.; Kagina, B.M.; Cassidy, T.; Adebayo, E.F.; Wiysonge, C.S.; Hussey, G.D.	Introduction Vaccines are the most successful and cost-effective public health interventions available to avert vaccine-preventable diseases and deaths. Despite global progress in adolescent health, many adolescents in Africa still get sick and die from vaccine-preventable diseases due to lack of vaccination. Adolescents, parents and teachers are key players in the development and implementation …	2016		Vaccine	34	34	3950-3960	10.1016/j.vaccine.2016.06.023		Abdullahi 2016
A systematic review of ethical issues in vaccine studies involving pregnant women	Beeler, J.A.; Lambach, P.; Fulton, T.R.; Narayanan, D.; Ortiz, J.R.; Omer, S.B.	Background: Immunization during pregnancy can provide protection for mother and child. However, there have been only a limited number of studies documenting the efficacy and safety of this strategy. Aims: To determine the extent and nature of subject matter related to ethics in maternal immunization by systematically documenting the spectrum of ethical issues in vaccine studies involving pregnant…	2016		Human Vaccines and Immunotherapeutics	12	8	1952-1959	10.1080/21645515.2016.1186312		Beeler 2016
Novel GM-CSF-based vaccines: One small step in GM-CSF gene optimization, one giant leap for human vaccines	Yu, T.-W.; Chueh, H.-Y.; Tsai, C.-C.; Lin, C.-T.; Qiu, J.T.	Granulocyte macrophage-colony stimulating factor (GM-CSF) is a potent immunomodulatory cytokine that is known to facilitate vaccine efficacy by promoting the development and prolongation of both humoral and cellular immunity. In the past years we have generated a novel codon-optimized GM-CSF gene as an adjuvant. The codon-optimized GM-CSF gene significantly increased protein expression levels in …	2016		Human Vaccines and Immunotherapeutics	12	12	3020-3028	10.1080/21645515.2016.1221551		Yu 2016
Human Immunodeficiency Virus, Other Sexually Transmitted Infections, and Sexual and Reproductive Health in Lesbian, Gay, Bisexual, Transgender Youth	Wood, S.M.; Salas-Humara, C.; Dowshen, N.L.	Lesbian, gay, bisexual, transgender (LGBT), and questioning youth represent a diverse population who are affected by many sexual health inequities, including increased risk for human immunodeficiency virus (HIV) and sexually transmitted infections (STIs). To provide comprehensive sexual health care for LGBT youth, providers should set the stage with a nonjudgmental, respectful tone. Providers sho…	2016		Pediatric Clinics of North America	63	6	1027-1055	10.1016/j.pcl.2016.07.006		Wood 2016
Immunotherapy against cancer-related viruses	Tashiro, H.; Brenner, M.K.	Approximately 12% of all cancers worldwide are associated with viral infections. To date, eight viruses have been shown to contribute to the development of human cancers, including Epstein-Barr virus (EBV), Hepatitis B and C viruses, and Human papilloma virus, among others. These DNA and RNA viruses produce oncogenic effects through distinct mechanisms. First, viruses may induce sustained disorde…	2017		Cell Research	27	1	59-73	10.1038/cr.2016.153		Tashiro 2017
Reflections of a vaccinologist: Lessons learned about what we can do to improve trust in vaccines and vaccine programs	Halsey, N.A.	Public trust can be improved by learning from past mistakes, by establishing a standing forum for review of new concerns as they arise, and by maintaining a robust vaccine safety system. Developing standard guidelines for reporting causality assessment in case reports would help educate physicians and prevent future unnecessary concerns based on false assumptions of causal relationships. Â© The A…	2017		Journal of the Pediatric Infectious Diseases Society	6	1	2024-03-08	10.1093/jpids/piv077		Halsey 2017
Prevention of infection-related cancers	Bulterys, M.; Brotherton, J.; Chen, D.-S.	This chapter discusses primary prevention measures that disrupt transmission of oncogenic infections. It begins by discussing vaccination against hepatitis B virus (HBV) and human papillomavirus (HPV), two major causes of cancer for which safe and effective vaccines are currently available. It briefly discusses the importance of treatment and prophylaxis against human immunodeficiency virus type …	2017		Schottenfeld and Fraumeni Cancer Epidemiology and Prevention, Fourth Edition			1217-1220	10.1093/oso/9780190238667.003.0066		Bulterys 2017
From discovery to licensure, the Adjuvant System story	GarÃ§on, N.; Di Pasquale, A.	Adjuvants are substances added to vaccines to improve their immunogenicity. Used for more than 80Â years, aluminum, the first adjuvant in human vaccines, proved insufficient to develop vaccines that could protect against new challenging pathogens such as HIV and malaria. New adjuvants and new combinations of adjuvants (Adjuvant Systems) have opened the door to the delivery of improved and new vac…	2017		Human Vaccines and Immunotherapeutics	13	1	19-33	10.1080/21645515.2016.1225635		GarÃ§on 2017
Anal intraepithelial neoplasia: A review of diagnosis and management	Roberts, J.R.; Siekas, L.L.; Kaz, A.M.	Anal intraepithelial neoplasia (AIN) is a premalignant lesion of the anal mucosa that is a precursor to anal cancer. Although anal cancer is relatively uncommon, rates of this malignancy are steadily rising in the United States, and among certain high risk populations the incidence of anal cancer may exceed that of colon cancer. Risk factors for AIN and anal cancer consist of clinical factors and…	2017		World Journal of Gastrointestinal Oncology	9	2	50-61	10.4251/wjgo.v9.i2.50		Roberts 2017
Adolescent Sexuality: Updates to the Sexually Transmitted Infection Guidelines	Wangu, Z.; Burstein, G.R.	Adolescents are at high risk for acquisition and transmission of sexually transmitted infections (STI) secondary to both cognitive and biological susceptibility. The prevention, diagnosis, and treatment of STIs are a critical part of adolescent health care. This article discusses the most common bacterial, parasitic, and viral STIs encountered in this age group with an emphasis on new guidelines …	2017		Pediatric Clinics of North America	64	2	389-411	10.1016/j.pcl.2016.11.008		Wangu 2017
Letter from the Editor			2017		Human Vaccines and Immunotherapeutics	13	6	1207	10.1080/21645515.2017.1336040
[truncated: 194 more rows]
